# Supplementary material for: A joint model of household time use and task assignment for elderly couples with multiple constraints
Source: PLoS One. 2021 Mar 11;16(3):e0247187. doi: 10.1371/journal.pone.0247187 (PMC7951934; doi:10.1371/journal.pone.0247187)
Supplement: S1 File — This is the data file we used in the research, which is uploaded separately. (CSV) [file pone.0247187.s007.csv]

CASEID	UNO	SERO	CONSUME1	CONSUME2	CONSUME3	CONSUME4	CONSUME5	CONSUME6	CONSUME7	HSize	Car	Income	District	Age	Sex	Hukou	Education	Bicycole	EB	Motorcycle	SchoolChild
1	1	0	1315	0	125	0	0	0	0	2	0	2	1	1	0	1	2	1	0	0	0
2	1	0	1380	0	60	0	0	0	0	2	0	2	1	0	1	1	3	1	0	0	0
3	1	0	1390	0	10	0	0	30	10	2	0	2	1	0	1	1	2	1	1	0	0
4	1	0	1410	0	0	0	0	30	0	2	0	2	1	0	1	1	2	1	1	0	0
5	1	0	1301	0	0	0	0	0	139	2	0	2	1	0	1	1	2	1	1	0	0
6	1	0	1365	0	30	45	0	0	0	2	0	2	1	0	0	1	2	1	1	0	0
7	1	0	1395	0	0	45	0	0	0	2	0	2	1	0	0	1	2	1	1	0	0
8	1	0	1310	0	0	130	0	0	0	2	0	1	1	1	0	1	2	0	1	0	0
9	1	0	1340	0	0	100	0	0	0	2	0	1	1	1	1	1	2	0	1	0	0
10	1	0	1200	0	0	0	0	240	0	2	0	2	1	1	0	1	2	1	0	0	0
11	1	0	1272	0	0	168	0	0	0	2	0	2	1	1	1	1	2	1	0	0	0
12	1	0	1155	0	35	0	0	250	0	2	0	2	1	0	1	1	3	1	0	0	0
13	1	0	1190	0	0	0	0	250	0	2	0	2	1	0	1	1	3	1	0	0	0
14	1	0	1340	0	10	0	0	90	0	2	0	2	1	0	0	1	2	1	0	0	0
15	1	0	1350	0	0	0	0	90	0	2	0	2	1	0	0	1	2	1	0	0	0
16	1	0	1240	0	0	0	0	200	0	2	0	2	1	1	1	1	3	1	0	0	0
17	1	0	1240	0	0	0	0	200	0	2	0	2	1	1	0	1	2	1	0	0	0
18	1	0	1085	0	25	330	0	0	0	2	1	3	1	1	0	1	2	0	0	0	0
19	1	0	1110	0	0	330	0	0	0	2	1	3	1	1	0	1	2	0	0	0	0
20	1	0	1370	0	0	70	0	0	0	2	1	3	1	1	1	1	2	0	0	0	0
21	1	0	1370	0	0	70	0	0	0	2	1	3	1	1	1	1	2	0	0	0	0
22	1	0	1191	0	0	199	0	0	50	3	0	2	1	1	1	1	2	1	0	0	0
23	1	0	1390	0	0	0	0	0	50	3	0	2	1	1	1	1	2	1	0	0	0
24	1	0	1370	0	70	0	0	0	0	3	0	2	1	1	0	1	2	1	0	0	0
25	1	0	1350	0	0	90	0	0	0	4	1	3	1	1	1	1	1	1	0	0	0
26	1	0	1175	0	0	0	0	265	0	4	1	3	1	1	0	1	2	1	0	0	0
27	1	0	1275	0	0	165	0	0	0	3	1	3	1	1	0	1	3	1	0	0	0
28	1	0	1275	0	0	165	0	0	0	3	1	3	1	1	1	1	3	1	0	0	0
29	1	0	1225	0	20	195	0	0	0	3	1	3	1	1	1	1	2	1	1	0	0
30	1	0	1245	0	0	195	0	0	0	3	1	3	1	1	1	1	2	1	1	0	0
31	1	0	1225	0	20	195	0	0	0	3	1	3	1	1	0	1	2	1	1	0	0
32	1	0	1245	0	0	195	0	0	0	3	1	3	1	1	0	1	2	1	1	0	0
33	1	0	1285	0	0	0	0	155	0	4	1	4	1	1	1	1	2	1	1	0	0
34	1	0	1245	0	40	155	0	0	0	4	1	4	1	1	0	1	2	1	1	0	0
35	1	0	1285	0	0	155	0	0	0	4	1	4	1	1	0	1	2	1	1	0	0
36	1	0	1155	0	70	215	0	0	0	2	0	2	1	1	0	1	3	1	0	0	0
37	1	0	1225	0	0	215	0	0	0	2	0	2	1	1	0	1	3	1	0	0	0
38	1	0	1225	0	0	0	0	215	0	2	0	2	1	1	1	1	3	1	0	0	0
39	1	0	1340	0	100	0	0	0	0	4	1	4	1	1	1	1	3	1	0	0	0
40	1	0	1340	0	100	0	0	0	0	4	1	4	1	1	0	1	3	1	0	0	0
41	1	0	1245	0	195	0	0	0	0	5	1	4	1	1	1	0	2	1	0	0	0
42	1	0	1245	0	195	0	0	0	0	5	1	4	1	1	0	0	2	1	0	0	0
43	1	0	1135	0	105	200	0	0	0	2	1	1	1	1	0	1	3	0	0	0	0
44	1	0	1240	0	0	200	0	0	0	2	1	1	1	1	0	1	3	0	0	0	0
45	1	0	1135	0	105	200	0	0	0	2	1	1	1	1	1	1	3	0	0	0	0
46	1	0	1240	0	0	200	0	0	0	2	1	1	1	1	1	1	3	0	0	0	0
47	1	0	1176	0	50	214	0	0	0	2	0	2	1	1	0	1	2	0	1	0	0
48	1	0	1226	0	0	214	0	0	0	2	0	2	1	1	0	1	2	0	1	0	0
49	1	0	1226	0	0	214	0	0	0	2	0	2	1	1	1	1	3	0	1	0	0
50	1	0	1380	0	60	0	0	0	0	2	0	3	1	1	1	1	3	1	0	0	0
51	1	0	1255	0	0	0	0	185	0	2	0	3	1	1	0	1	3	1	0	0	0
52	1	0	1295	0	0	145	0	0	0	2	0	1	1	1	1	1	3	1	0	0	0
53	1	0	1378	0	62	0	0	0	0	2	0	1	1	1	0	1	2	1	0	0	0
54	1	0	1275	0	0	80	0	85	0	4	0	2	1	1	0	1	2	1	0	0	0
55	1	0	1355	0	0	0	0	85	0	4	0	2	1	1	0	1	2	1	0	0	0
56	1	0	1325	0	0	115	0	0	0	4	0	2	1	1	1	1	2	1	0	0	0
57	1	0	1345	0	35	60	0	0	0	3	0	2	1	1	0	1	2	1	0	0	0
58	1	0	1380	0	0	60	0	0	0	3	0	2	1	1	0	1	2	1	0	0	0
59	1	0	1330	0	60	50	0	0	0	3	0	2	1	1	1	1	3	1	0	0	0
60	1	0	1390	0	0	50	0	0	0	3	0	2	1	1	1	1	3	1	0	0	0
61	1	0	1215	0	0	140	0	0	85	2	0	2	1	1	1	1	2	1	0	0	0
62	1	0	1355	0	0	0	0	0	85	2	0	2	1	1	1	1	2	1	0	0	0
63	1	0	1265	0	0	110	0	65	0	2	0	2	1	1	0	1	2	1	0	0	0
64	1	0	1375	0	0	0	0	65	0	2	0	2	1	1	0	1	2	1	0	0	0
65	1	0	1210	0	60	170	0	0	0	4	1	2	1	1	1	1	2	0	1	0	1
66	1	0	1270	0	0	170	0	0	0	4	1	2	1	1	1	1	2	0	1	0	1
67	1	0	1210	0	60	170	0	0	0	4	1	2	1	1	0	1	2	0	1	0	1
68	1	0	1270	0	0	170	0	0	0	4	1	2	1	1	0	1	2	0	1	0	1
69	1	0	1380	0	15	45	0	0	0	3	1	2	1	1	0	1	2	1	1	1	0
70	1	0	1395	0	0	45	0	0	0	3	1	2	1	1	0	1	2	1	1	1	0
71	1	0	1295	0	0	145	0	0	0	4	1	3	1	1	1	1	2	1	0	0	0
72	1	0	1295	0	0	145	0	0	0	4	1	3	1	1	0	1	2	1	0	0	0
73	1	0	1385	0	0	55	0	0	0	3	1	3	1	1	0	1	2	1	0	0	0
74	1	0	1385	0	0	55	0	0	0	3	1	3	1	1	0	1	2	1	0	0	0
75	1	0	1386	0	0	54	0	0	0	3	1	3	1	1	1	1	2	1	0	0	0
76	1	0	1386	0	0	54	0	0	0	3	1	3	1	1	1	1	2	1	0	0	0
77	1	0	1110	0	0	330	0	0	0	3	1	2	1	1	0	1	2	1	0	0	0
78	1	0	1110	0	0	330	0	0	0	3	1	2	1	1	1	1	2	1	0	0	0
79	1	0	1230	0	0	210	0	0	0	2	0	1	1	0	1	1	3	1	0	0	0
80	1	0	1340	0	0	0	0	100	0	2	0	1	1	1	0	1	3	1	0	0	0
81	1	0	1115	0	105	220	0	0	0	4	1	4	1	1	1	1	2	1	0	0	0
82	1	0	1220	0	0	220	0	0	0	4	1	4	1	1	1	1	2	1	0	0	0
83	1	0	1115	0	105	220	0	0	0	4	1	4	1	1	0	1	3	1	0	0	0
84	1	0	1220	0	0	220	0	0	0	4	1	4	1	1	0	1	3	1	0	0	0
85	1	0	1360	0	80	0	0	0	0	2	0	2	1	0	1	1	1	0	0	0	0
86	1	0	1360	0	80	0	0	0	0	2	0	2	1	0	0	1	2	0	0	0	0
87	1	0	1360	0	80	0	0	0	0	2	0	1	1	1	1	1	3	1	0	0	0
88	1	0	1250	0	0	190	0	0	0	2	0	1	1	1	0	1	3	1	0	0	0
89	1	0	1290	0	0	145	5	0	0	5	1	4	1	1	1	1	1	0	0	0	1
90	1	0	1430	0	0	0	10	0	0	5	1	4	1	1	1	1	1	0	0	0	1
91	1	0	1435	0	0	0	5	0	0	5	1	4	1	1	1	1	1	0	0	0	1
92	1	0	1350	0	80	0	10	0	0	5	1	4	1	1	0	1	2	0	0	0	1
93	1	0	1430	0	0	0	10	0	0	5	1	4	1	1	0	1	2	0	0	0	1
94	1	0	1360	0	80	0	0	0	0	2	0	1	1	1	1	1	2	1	0	0	0
95	1	0	1270	0	0	170	0	0	0	2	0	1	1	1	0	1	2	1	0	0	0
96	1	0	1160	0	0	0	0	280	0	4	1	2	1	1	1	1	2	1	0	0	0
97	1	0	1160	0	0	280	0	0	0	4	1	2	1	0	1	1	2	1	0	0	0
98	1	0	1355	0	0	75	10	0	0	5	1	3	1	1	0	1	2	1	0	0	0
99	1	0	1420	0	0	0	20	0	0	5	1	3	1	1	0	1	2	1	0	0	0
100	1	0	1365	0	0	75	0	0	0	5	1	3	1	1	1	1	2	1	0	0	0
101	1	0	1310	0	70	0	0	60	0	3	0	2	1	1	0	1	2	1	0	0	0
102	1	0	1380	0	0	0	0	60	0	3	0	2	1	1	0	1	2	1	0	0	0
103	1	0	1360	0	0	20	0	60	0	3	0	2	1	1	1	1	2	1	0	0	0
104	1	0	1380	0	0	0	0	60	0	3	0	2	1	1	1	1	2	1	0	0	0
105	1	0	1214	165	23	0	0	38	0	5	1	3	1	1	0	1	3	1	1	0	0
106	1	0	1417	0	23	0	0	0	0	5	1	3	1	1	0	1	3	1	1	0	0
107	1	0	1402	0	0	0	0	38	0	5	1	3	1	1	0	1	3	1	1	0	0
108	1	0	912	528	0	0	0	0	0	5	1	3	1	1	1	1	3	1	1	0	0
109	1	0	1335	0	0	0	0	105	0	5	1	3	1	0	0	1	1	1	1	0	0
110	1	0	1420	0	0	20	0	0	0	2	0	1	1	1	0	1	2	1	1	0	0
111	1	0	1345	0	60	35	0	0	0	2	0	1	1	1	1	1	2	1	1	0	0
112	1	0	1385	0	0	55	0	0	0	2	0	1	1	1	1	1	2	1	1	0	0
113	1	0	1400	0	40	0	0	0	0	2	0	2	1	1	1	1	3	1	0	0	0
114	1	0	1380	0	60	0	0	0	0	2	0	2	1	1	0	1	3	1	0	0	0
115	1	0	1350	0	80	10	0	0	0	5	0	3	1	1	0	1	2	1	1	0	0
116	1	0	1430	0	0	10	0	0	0	5	0	3	1	1	0	1	2	1	1	0	0
117	1	0	1350	0	80	10	0	0	0	5	0	3	1	1	1	1	1	1	1	0	0
118	1	0	1430	0	0	10	0	0	0	5	0	3	1	1	1	1	1	1	1	0	0
119	1	0	1315	0	70	55	0	0	0	5	1	4	1	0	0	1	1	1	0	0	1
120	1	0	1385	0	0	55	0	0	0	5	1	4	1	0	0	1	1	1	0	0	1
121	1	0	1390	0	0	50	0	0	0	5	1	4	1	0	1	1	1	1	0	0	1
122	1	0	1322	0	0	118	0	0	0	3	0	3	1	0	1	1	3	1	0	0	0
123	1	0	1322	0	0	118	0	0	0	3	0	3	1	1	0	1	3	1	0	0	0
124	1	0	1330	0	0	110	0	0	0	5	1	6	1	0	1	1	1	1	0	0	0
125	1	0	1330	0	0	110	0	0	0	5	1	6	1	0	0	1	1	1	0	0	0
126	1	0	1200	0	90	150	0	0	0	3	0	2	1	1	1	1	3	1	0	0	0
127	1	0	1290	0	0	150	0	0	0	3	0	2	1	1	1	1	3	1	0	0	0
128	1	0	1200	0	90	150	0	0	0	3	0	2	1	1	0	1	2	1	0	0	0
129	1	0	1290	0	0	150	0	0	0	3	0	2	1	1	0	1	2	1	0	0	0
130	1	0	1381	0	0	59	0	0	0	3	0	3	1	0	1	1	2	1	1	0	0
131	1	0	1425	0	15	0	0	0	0	3	0	3	1	0	0	1	1	1	1	0	0
132	1	0	1280	0	130	0	30	0	0	4	0	5	1	0	1	1	2	1	0	0	1
133	1	0	1395	0	0	0	45	0	0	4	0	5	1	0	1	1	2	1	0	0	1
134	1	0	1280	0	130	0	30	0	0	4	0	5	1	0	0	1	3	1	0	0	1
135	1	0	1395	0	0	0	45	0	0	4	0	5	1	0	0	1	3	1	0	0	1
136	1	0	1290	0	0	80	0	70	0	2	0	2	1	0	0	1	1	1	0	0	0
137	1	0	1370	0	0	0	0	70	0	2	0	2	1	0	0	1	1	1	0	0	0
138	1	0	1395	0	0	45	0	0	0	2	0	2	1	0	1	1	3	1	0	0	0
139	1	0	1350	0	25	50	15	0	0	5	1	3	1	1	1	1	1	1	1	0	0
140	1	0	1385	0	0	55	0	0	0	5	1	3	1	1	1	1	1	1	1	0	0
141	1	0	1390	0	0	50	0	0	0	5	1	3	1	1	1	1	1	1	1	0	0
142	1	0	1425	0	0	0	15	0	0	5	1	3	1	1	1	1	1	1	1	0	0
143	1	0	1350	0	25	50	15	0	0	5	1	3	1	1	0	1	3	1	1	0	0
144	1	0	1390	0	0	50	0	0	0	5	1	3	1	1	0	1	3	1	1	0	0
145	1	0	1425	0	0	0	15	0	0	5	1	3	1	1	0	1	3	1	1	0	0
146	1	0	1365	0	60	15	0	0	0	2	0	2	1	0	0	1	3	1	1	0	0
147	1	0	1365	0	0	75	0	0	0	2	0	2	1	0	0	1	3	1	1	0	0
148	1	0	1425	0	0	15	0	0	0	2	0	2	1	0	0	1	3	1	1	0	0
149	1	0	1390	0	0	50	0	0	0	2	0	2	1	1	1	1	2	1	1	0	0
150	1	0	1367	0	0	0	0	58	15	2	0	2	1	1	1	1	3	1	0	0	0
151	1	0	1425	0	0	0	0	0	15	2	0	2	1	1	1	1	3	1	0	0	0
152	1	0	1315	0	0	125	0	0	0	2	0	2	1	1	0	1	2	1	0	0	0
153	1	0	1390	0	15	35	0	0	0	4	0	2	1	1	0	1	2	1	1	0	1
154	1	0	1405	0	0	35	0	0	0	4	0	2	1	1	0	1	2	1	1	0	1
155	1	0	1410	0	0	30	0	0	0	4	0	2	1	1	1	1	3	1	1	0	1
156	1	0	1280	0	40	60	0	60	0	2	1	2	1	1	0	1	3	1	0	0	0
157	1	0	1380	0	0	60	0	0	0	2	1	2	1	1	0	1	3	1	0	0	0
158	1	0	1380	0	0	0	0	60	0	2	1	2	1	1	0	1	3	1	0	0	0
159	1	0	1340	0	70	0	0	30	0	2	1	2	1	1	1	1	3	1	0	0	0
160	1	0	1410	0	0	0	0	30	0	2	1	2	1	1	1	1	3	1	0	0	0
161	1	0	1373	0	50	0	0	0	17	4	1	3	1	1	0	1	2	1	1	0	0
162	1	0	1423	0	0	0	0	0	17	4	1	3	1	1	0	1	2	1	1	0	0
163	1	0	1420	0	0	20	0	0	0	4	1	3	1	1	1	1	3	1	1	0	0
164	1	0	1355	0	25	60	0	0	0	4	1	3	1	0	1	1	2	1	0	1	0
165	1	0	1380	0	0	60	0	0	0	4	1	3	1	0	1	1	2	1	0	1	0
166	1	0	1355	0	25	60	0	0	0	4	1	3	1	0	0	1	2	1	0	1	0
167	1	0	1380	0	0	60	0	0	0	4	1	3	1	0	0	1	2	1	0	1	0
168	1	0	1350	0	5	0	0	85	0	3	0	3	1	1	1	1	2	1	1	0	0
169	1	0	1355	0	0	0	0	85	0	3	0	3	1	1	1	1	2	1	1	0	0
170	1	0	1220	0	0	0	0	220	0	2	0	2	1	1	1	1	2	1	0	0	0
171	1	0	1227	0	0	0	0	213	0	2	0	2	1	1	0	1	2	1	0	0	0
172	1	0	1385	0	30	0	0	15	10	2	0	2	1	1	1	1	2	1	0	0	0
173	1	0	1425	0	0	0	0	15	0	2	0	2	1	1	1	1	2	1	0	0	0
174	1	0	1410	0	0	0	0	0	30	2	0	2	1	1	1	1	2	1	0	0	0
175	1	0	1385	0	30	0	0	15	10	2	0	2	1	1	0	1	3	1	0	0	0
176	1	0	1425	0	0	0	0	15	0	2	0	2	1	1	0	1	3	1	0	0	0
177	1	0	1410	0	0	0	0	0	30	2	0	2	1	1	0	1	3	1	0	0	0
178	1	0	1178	0	155	0	0	107	0	2	0	2	1	1	0	1	2	1	0	0	0
179	1	0	1333	0	0	0	0	107	0	2	0	2	1	1	0	1	2	1	0	0	0
180	1	0	1300	0	80	60	0	0	0	2	0	2	1	1	1	1	2	1	0	0	0
181	1	0	1380	0	0	60	0	0	0	2	0	2	1	1	1	1	2	1	0	0	0
182	1	0	1140	0	0	40	50	195	15	2	0	2	1	1	0	1	2	1	0	0	0
183	1	0	1380	0	0	0	60	0	0	2	0	2	1	1	0	1	2	1	0	0	0
184	1	0	1165	0	0	0	0	275	0	2	0	2	1	1	0	1	2	1	0	0	0
185	1	0	1415	0	0	0	0	0	25	2	0	2	1	1	0	1	2	1	0	0	0
186	1	0	1380	0	0	60	0	0	0	2	0	2	1	1	1	1	2	1	0	0	0
187	1	0	1321	0	20	99	0	0	0	2	0	2	1	1	1	1	2	1	0	0	0
188	1	0	1341	0	0	99	0	0	0	2	0	2	1	1	1	1	2	1	0	0	0
189	1	0	1325	0	15	0	0	100	0	2	0	2	1	1	0	1	2	1	0	0	0
190	1	0	1340	0	0	0	0	100	0	2	0	2	1	1	0	1	2	1	0	0	0
191	1	0	1320	0	60	60	0	0	0	4	1	2	1	1	0	1	3	0	1	0	0
192	1	0	1323	0	0	117	0	0	0	4	1	2	1	1	0	1	3	0	1	0	0
193	1	0	1205	0	30	205	0	0	0	4	1	2	1	1	1	1	2	0	1	0	0
194	1	0	1355	0	0	85	0	0	0	4	1	2	1	1	1	1	2	0	1	0	0
195	1	0	1235	0	0	205	0	0	0	4	1	2	1	1	1	1	2	0	1	0	0
196	1	0	1204	0	0	110	0	126	0	2	0	2	1	0	0	1	1	0	0	0	0
197	1	0	1314	0	0	0	0	126	0	2	0	2	1	0	0	1	1	0	0	0	0
198	1	0	1314	0	0	0	0	126	0	2	0	2	1	0	1	1	1	0	0	0	0
199	1	0	1322	0	43	75	0	0	0	4	0	3	1	1	0	1	2	1	1	0	0
200	1	0	1365	0	0	75	0	0	0	4	0	3	1	1	0	1	2	1	1	0	0
201	1	0	1322	0	43	75	0	0	0	4	0	3	1	1	1	1	2	1	1	0	0
202	1	0	1365	0	0	75	0	0	0	4	0	3	1	1	1	1	2	1	1	0	0
203	1	0	1290	0	20	80	0	30	20	2	0	2	1	1	1	1	2	1	0	0	0
204	1	0	1360	0	0	80	0	0	0	2	0	2	1	1	1	1	2	1	0	0	0
205	1	0	1410	0	0	0	0	30	0	2	0	2	1	1	1	1	2	1	0	0	0
206	1	0	1420	0	0	0	0	0	20	2	0	2	1	1	1	1	2	1	0	0	0
207	1	0	1370	0	0	70	0	0	0	2	0	2	1	1	0	1	3	1	0	0	0
208	1	0	1205	0	0	105	0	0	130	2	0	3	1	0	0	1	2	1	0	0	0
209	1	0	1310	0	0	0	0	0	130	2	0	3	1	0	0	1	2	1	0	0	0
210	1	0	1225	0	0	215	0	0	0	2	0	3	1	0	1	1	3	1	0	0	0
211	1	0	1380	0	60	0	0	0	0	3	0	2	1	1	0	1	2	1	0	0	0
212	1	0	1370	0	0	70	0	0	0	3	0	2	1	1	1	1	2	1	0	0	0
213	1	0	1370	0	0	70	0	0	0	3	0	2	1	1	1	1	2	1	0	0	0
214	1	0	1285	0	20	0	0	135	0	3	0	2	1	1	0	1	2	1	0	0	0
215	1	0	1245	0	0	0	0	195	0	3	0	2	1	1	0	1	2	1	0	0	0
216	1	0	1243	0	0	180	0	17	0	3	0	2	1	1	1	1	1	1	0	0	0
217	1	0	1423	0	0	0	0	17	0	3	0	2	1	1	1	1	1	1	0	0	0
218	1	0	1245	0	45	150	0	0	0	3	1	2	1	1	1	1	3	1	0	0	0
219	1	0	1290	0	0	150	0	0	0	3	1	2	1	1	1	1	3	1	0	0	0
220	1	0	1365	0	0	45	0	30	0	3	1	2	1	1	0	1	3	1	0	0	0
221	1	0	1395	0	0	45	0	0	0	3	1	2	1	1	0	1	3	1	0	0	0
222	1	0	1410	0	0	0	0	30	0	3	1	2	1	1	0	1	3	1	0	0	0
223	1	0	1240	0	0	40	0	0	160	2	0	2	1	1	1	1	3	1	0	0	0
224	1	0	1400	0	0	40	0	0	0	2	0	2	1	1	1	1	3	1	0	0	0
225	1	0	1280	0	0	0	0	0	160	2	0	2	1	1	1	1	3	1	0	0	0
226	1	0	1240	0	0	40	0	0	160	2	0	2	1	1	0	1	2	1	0	0	0
227	1	0	1400	0	0	40	0	0	0	2	0	2	1	1	0	1	2	1	0	0	0
228	1	0	1280	0	0	0	0	0	160	2	0	2	1	1	0	1	2	1	0	0	0
229	1	0	1250	0	30	160	0	0	0	3	0	4	1	1	1	1	2	1	0	0	0
230	1	0	1280	0	0	160	0	0	0	3	0	4	1	1	1	1	2	1	0	0	0
231	1	0	1200	180	0	0	0	60	0	3	0	4	1	1	0	1	1	1	0	0	0
232	1	0	1380	0	0	0	0	60	0	3	0	4	1	1	0	1	1	1	0	0	0
233	1	0	1410	0	0	30	0	0	0	2	0	2	1	1	0	1	2	1	0	0	0
234	1	0	1390	0	0	50	0	0	0	2	0	2	1	1	1	1	2	1	0	0	0
235	1	0	1380	0	60	0	0	0	0	3	0	3	1	1	0	1	2	0	0	0	0
236	1	0	1380	0	60	0	0	0	0	3	0	3	1	1	1	1	2	0	0	0	0
237	1	0	1360	0	0	80	0	0	0	5	1	4	1	1	1	1	2	1	1	0	1
238	1	0	1360	0	0	80	0	0	0	5	1	4	1	1	1	1	2	1	1	0	1
239	1	0	1390	0	0	50	0	0	0	5	1	4	1	1	0	1	3	1	1	0	1
240	1	0	1390	0	0	50	0	0	0	5	1	4	1	1	0	1	3	1	1	0	1
241	1	0	1305	0	60	75	0	0	0	5	1	4	1	1	0	1	2	1	1	0	1
242	1	0	1365	0	0	75	0	0	0	5	1	4	1	1	0	1	2	1	1	0	1
243	1	0	1385	0	0	55	0	0	0	5	1	4	1	1	1	1	1	1	1	0	1
244	1	0	1415	0	0	0	25	0	0	4	1	3	1	1	1	1	2	1	1	0	1
245	1	0	1341	0	68	31	0	0	0	4	1	3	1	1	0	1	2	1	1	0	1
246	1	0	1409	0	0	31	0	0	0	4	1	3	1	1	0	1	2	1	1	0	1
247	1	0	1377	0	0	0	0	0	63	2	0	2	1	1	0	1	2	1	1	0	0
248	1	0	1205	0	20	150	0	0	65	2	0	2	1	1	1	1	3	1	1	0	0
249	1	0	1290	0	0	150	0	0	0	2	0	2	1	1	1	1	3	1	1	0	0
250	1	0	1375	0	0	0	0	0	65	2	0	2	1	1	1	1	3	1	1	0	0
251	1	0	1290	0	50	100	0	0	0	4	1	3	1	1	0	1	2	1	0	0	0
252	1	0	1340	0	0	100	0	0	0	4	1	3	1	1	0	1	2	1	0	0	0
253	1	0	1410	0	0	30	0	0	0	4	1	3	1	1	1	1	2	1	0	0	0
254	1	0	1246	0	8	0	0	186	0	2	0	2	1	1	0	1	3	1	0	0	0
255	1	0	1254	0	0	0	0	186	0	2	0	2	1	1	0	1	3	1	0	0	0
256	1	0	1425	0	0	0	0	15	0	2	0	2	1	1	1	1	3	1	0	0	0
257	1	0	1245	0	60	135	0	0	0	3	0	3	1	1	1	1	1	1	1	1	0
258	1	0	1300	0	0	140	0	0	0	3	0	3	1	1	1	1	1	1	1	1	0
259	1	0	810	630	0	0	0	0	0	3	0	3	1	1	0	1	2	1	1	1	0
260	1	0	1410	0	0	20	10	0	0	4	0	2	1	1	1	1	2	1	1	0	1
261	1	0	1420	0	0	0	20	0	0	4	0	2	1	1	1	1	2	1	1	0	1
262	1	0	1370	0	0	70	0	0	0	4	0	2	1	1	0	1	1	1	1	0	1
263	1	0	1320	0	10	110	0	0	0	2	0	2	1	0	0	1	2	0	0	0	0
264	1	0	1330	0	0	110	0	0	0	2	0	2	1	0	0	1	2	0	0	0	0
265	1	0	1430	0	10	0	0	0	0	2	0	2	1	0	1	1	3	0	0	0	0
266	1	0	1380	0	0	0	0	60	0	2	0	2	1	1	1	1	3	0	1	0	0
267	1	0	1309	0	0	1	0	130	0	2	0	2	1	1	0	1	2	0	1	0	0
268	1	0	1260	0	0	0	0	180	0	2	0	2	1	1	0	1	2	0	1	0	0
269	1	0	1165	0	140	135	0	0	0	2	0	3	1	0	1	1	3	0	0	0	0
270	1	0	1305	0	0	135	0	0	0	2	0	3	1	0	1	1	3	0	0	0	0
271	1	0	1345	0	40	55	0	0	0	2	0	3	1	1	0	1	2	0	0	0	0
272	1	0	1385	0	0	55	0	0	0	2	0	3	1	1	0	1	2	0	0	0	0
273	1	0	1336	0	69	25	10	0	0	4	1	5	1	1	1	1	3	1	1	0	0
274	1	0	1355	0	0	85	0	0	0	4	1	5	1	1	1	1	3	1	1	0	0
275	1	0	1420	0	0	0	20	0	0	4	1	5	1	1	1	1	3	1	1	0	0
276	1	0	1220	0	0	0	0	100	120	4	1	5	1	1	0	1	2	1	1	0	0
277	1	0	1132	0	0	0	0	0	308	4	1	5	1	1	0	1	2	1	1	0	0
278	1	0	1380	0	0	60	0	0	0	2	0	2	1	1	1	1	1	1	0	0	0
279	1	0	1390	0	50	0	0	0	0	2	0	2	1	1	0	1	1	1	0	0	0
280	1	0	1365	0	0	75	0	0	0	2	0	2	1	0	0	1	2	1	0	0	0
281	1	0	1420	0	0	20	0	0	0	2	0	2	1	0	1	1	2	1	0	0	0
282	1	0	1385	0	0	55	0	0	0	3	0	2	1	1	0	1	3	1	0	0	0
283	1	0	1385	0	0	35	0	0	20	3	0	2	1	0	1	1	1	1	0	0	0
284	1	0	1420	0	0	0	0	0	20	3	0	2	1	0	1	1	1	1	0	0	0
285	1	0	1300	0	0	140	0	0	0	4	1	3	1	1	1	1	2	1	0	0	0
286	1	0	771	669	0	0	0	0	0	4	1	3	1	1	0	1	2	1	0	0	0
287	1	0	1385	0	0	55	0	0	0	5	1	2	1	1	0	1	2	1	0	0	0
288	1	0	1365	0	75	0	0	0	0	5	1	2	1	1	1	1	2	1	0	0	0
289	1	0	1419	0	20	1	0	0	0	2	0	2	1	1	0	1	2	1	1	0	0
290	1	0	1354	0	0	86	0	0	0	2	0	2	1	1	0	1	2	1	1	0	0
291	1	0	1300	0	80	60	0	0	0	2	0	2	1	1	1	1	1	1	1	0	0
292	1	0	1380	0	0	60	0	0	0	2	0	2	1	1	1	1	1	1	1	0	0
293	1	0	1275	0	0	0	0	165	0	2	0	2	1	0	1	1	2	1	0	0	0
294	1	0	1275	0	0	0	0	165	0	2	0	2	1	0	0	1	2	1	0	0	0
295	1	0	1300	0	75	65	0	0	0	2	0	1	1	1	0	1	3	1	0	0	0
296	1	0	1375	0	0	65	0	0	0	2	0	1	1	1	0	1	3	1	0	0	0
297	1	0	1300	0	75	65	0	0	0	2	0	1	1	1	1	1	2	1	0	0	0
298	1	0	1375	0	0	65	0	0	0	2	0	1	1	1	1	1	2	1	0	0	0
299	1	0	1390	0	50	0	0	0	0	2	0	2	1	1	0	1	3	1	0	0	0
300	1	0	1390	0	50	0	0	0	0	2	0	2	1	1	1	1	3	1	0	0	0
301	1	0	1235	0	65	0	0	140	0	2	0	2	1	1	0	1	3	1	1	0	0
302	1	0	1300	0	0	0	0	140	0	2	0	2	1	1	0	1	3	1	1	0	0
303	1	0	1300	0	0	0	0	140	0	2	0	2	1	1	1	1	2	1	1	0	0
304	1	0	1390	0	0	50	0	0	0	3	0	2	1	1	0	1	3	0	0	0	1
305	1	0	1395	0	0	20	25	0	0	3	0	2	1	1	1	1	3	0	0	0	1
306	1	0	1385	0	0	0	55	0	0	3	0	2	1	1	1	1	3	0	0	0	1
307	1	0	1385	0	0	55	0	0	0	5	0	3	1	1	0	1	2	0	1	0	0
308	1	0	1350	0	35	55	0	0	0	5	0	3	1	1	1	1	2	0	1	0	0
309	1	0	1385	0	0	55	0	0	0	5	0	3	1	1	1	1	2	0	1	0	0
310	1	0	1330	0	70	0	40	0	0	5	0	3	1	1	0	1	2	1	1	0	1
311	1	0	1360	0	0	0	80	0	0	5	0	3	1	1	0	1	2	1	1	0	1
312	1	0	1330	0	70	0	40	0	0	5	0	3	1	1	1	1	2	1	1	0	1
313	1	0	1360	0	0	0	80	0	0	5	0	3	1	1	1	1	2	1	1	0	1
314	1	0	1270	0	0	155	15	0	0	2	0	2	1	1	1	1	3	0	1	0	0
315	1	0	1380	0	0	0	60	0	0	2	0	2	1	1	1	1	3	0	1	0	0
316	1	0	1270	0	0	155	15	0	0	2	0	2	1	1	0	1	3	0	1	0	0
317	1	0	1380	0	0	0	60	0	0	2	0	2	1	1	0	1	3	0	1	0	0
318	1	0	1380	0	60	0	0	0	0	2	0	2	1	0	1	1	3	0	0	0	0
319	1	0	1380	0	60	0	0	0	0	2	0	2	1	0	0	1	2	0	0	0	0
320	1	0	1376	0	59	0	5	0	0	3	0	2	1	1	1	1	3	1	0	0	1
321	1	0	1424	0	0	0	16	0	0	3	0	2	1	1	1	1	3	1	0	0	1
322	1	0	1410	0	0	30	0	0	0	3	0	2	1	1	0	1	2	1	0	0	1
323	1	0	1262	0	60	118	0	0	0	2	0	1	1	1	0	1	2	1	0	0	0
324	1	0	1322	0	0	118	0	0	0	2	0	1	1	1	0	1	2	1	0	0	0
325	1	0	1262	0	60	118	0	0	0	2	0	1	1	1	1	1	2	1	0	0	0
326	1	0	1322	0	0	118	0	0	0	2	0	1	1	1	1	1	2	1	0	0	0
327	1	0	1320	0	60	60	0	0	0	3	0	1	1	1	1	1	3	1	0	0	0
328	1	0	1380	0	0	60	0	0	0	3	0	1	1	1	1	1	3	1	0	0	0
329	1	0	1350	0	90	0	0	0	0	3	0	1	1	1	0	1	2	1	0	0	0
330	1	0	1395	0	45	0	0	0	0	5	1	2	1	1	0	1	2	1	0	0	0
331	1	0	1321	0	0	89	30	0	0	5	1	2	1	1	1	1	2	1	0	0	0
332	1	0	1410	0	0	0	30	0	0	5	1	2	1	1	1	1	2	1	0	0	0
333	1	0	1351	0	89	0	0	0	0	2	0	1	1	1	1	1	2	1	0	0	0
334	1	0	1351	0	89	0	0	0	0	2	0	1	1	1	0	1	2	1	0	0	0
335	1	0	1380	0	60	0	0	0	0	2	0	1	1	1	0	1	3	1	0	0	0
336	1	0	1420	0	20	0	0	0	0	2	0	1	1	1	1	1	3	1	0	0	0
337	1	0	1390	0	40	0	10	0	0	2	0	1	1	1	0	1	3	1	0	0	0
338	1	0	1430	0	0	0	10	0	0	2	0	1	1	1	0	1	3	1	0	0	0
339	1	0	1170	0	270	0	0	0	0	2	0	1	1	1	1	1	2	1	0	0	0
340	1	0	1376	0	64	0	0	0	0	2	0	1	1	1	0	1	2	1	0	0	0
341	1	0	1305	0	0	135	0	0	0	2	0	1	1	1	1	1	2	1	0	0	0
342	1	0	1220	0	0	220	0	0	0	2	0	1	1	0	1	1	3	0	0	0	0
343	1	0	1220	0	0	220	0	0	0	2	0	1	1	1	0	1	2	0	0	0	0
344	1	0	1352	0	0	88	0	0	0	3	0	1	1	1	0	1	2	1	0	0	0
345	1	0	1335	0	45	60	0	0	0	3	0	1	1	1	1	1	2	1	0	0	0
346	1	0	1380	0	0	60	0	0	0	3	0	1	1	1	1	1	2	1	0	0	0
347	1	0	1370	0	70	0	0	0	0	2	0	1	1	0	1	1	3	0	0	0	0
348	1	0	1360	0	0	80	0	0	0	2	0	1	1	0	0	1	1	0	0	0	0
349	1	0	1280	0	70	90	0	0	0	2	1	2	1	1	1	1	3	0	0	0	0
350	1	0	1350	0	0	90	0	0	0	2	1	2	1	1	1	1	3	0	0	0	0
351	1	0	1280	0	70	90	0	0	0	2	1	2	1	1	0	1	2	0	0	0	0
352	1	0	1350	0	0	90	0	0	0	2	1	2	1	1	0	1	2	0	0	0	0
353	1	0	1365	0	60	0	15	0	0	2	0	1	1	1	1	0	2	1	0	0	0
354	1	0	1410	0	0	0	30	0	0	2	0	1	1	1	1	0	2	1	0	0	0
355	1	0	1365	0	60	0	15	0	0	2	0	1	1	1	0	0	2	1	0	0	0
356	1	0	1410	0	0	0	30	0	0	2	0	1	1	1	0	0	2	1	0	0	0
357	1	0	1287	0	45	108	0	0	0	2	0	2	1	1	1	1	3	0	0	0	0
358	1	0	1332	0	0	108	0	0	0	2	0	2	1	1	1	1	3	0	0	0	0
359	1	0	1360	0	0	80	0	0	0	2	0	2	1	1	0	1	1	0	0	0	0
360	1	0	1287	0	10	143	0	0	0	4	1	2	1	1	0	0	3	0	0	0	1
361	1	0	1297	0	0	143	0	0	0	4	1	2	1	1	0	0	3	0	0	0	1
362	1	0	1297	0	0	143	0	0	0	4	1	2	1	1	1	0	3	0	0	0	1
363	1	0	1237	0	100	103	0	0	0	2	0	2	1	1	0	1	2	0	0	0	0
364	1	0	1337	0	0	103	0	0	0	2	0	2	1	1	0	1	2	0	0	0	0
365	1	0	1237	0	100	103	0	0	0	2	0	2	1	0	1	1	1	0	0	0	0
366	1	0	1337	0	0	103	0	0	0	2	0	2	1	0	1	1	1	0	0	0	0
367	1	0	1160	0	50	0	0	230	0	2	0	2	1	1	1	1	3	1	0	0	0
368	1	0	1210	0	0	0	0	230	0	2	0	2	1	1	1	1	3	1	0	0	0
369	1	0	1410	0	0	0	0	0	30	2	0	2	1	1	0	1	2	1	0	0	0
370	1	0	1275	0	60	105	0	0	0	2	0	2	1	1	1	1	2	1	0	0	0
371	1	0	1335	0	0	105	0	0	0	2	0	2	1	1	1	1	2	1	0	0	0
372	1	0	720	0	0	105	0	615	0	2	0	2	1	1	0	1	3	1	0	0	0
373	1	0	825	0	0	0	0	615	0	2	0	2	1	1	0	1	3	1	0	0	0
374	1	0	1283	0	60	97	0	0	0	2	0	2	1	1	0	1	2	0	0	0	0
375	1	0	1343	0	0	97	0	0	0	2	0	2	1	1	0	1	2	0	0	0	0
376	1	0	1285	0	75	80	0	0	0	3	0	3	1	1	0	1	3	0	0	0	0
377	1	0	1360	0	0	80	0	0	0	3	0	3	1	1	0	1	3	0	0	0	0
378	1	0	1420	0	0	20	0	0	0	3	0	3	1	1	1	1	2	0	0	0	0
379	1	0	1303	0	0	137	0	0	0	2	1	2	1	1	0	1	3	1	0	0	0
380	1	0	1330	0	30	0	0	80	0	2	1	2	1	1	1	1	3	1	0	0	0
381	1	0	1360	0	0	0	0	80	0	2	1	2	1	1	1	1	3	1	0	0	0
382	1	0	1296	0	59	85	0	0	0	2	0	2	1	1	0	1	3	1	0	0	0
383	1	0	1355	0	0	85	0	0	0	2	0	2	1	1	0	1	3	1	0	0	0
384	1	0	1421	0	19	0	0	0	0	2	0	2	1	0	1	1	3	1	0	0	0
385	1	0	1341	0	0	99	0	0	0	5	1	3	1	1	1	1	3	1	0	0	0
386	1	0	1351	0	0	0	0	89	0	5	1	3	1	1	0	1	3	1	0	0	0
387	1	0	1380	0	60	0	0	0	0	2	1	2	1	1	0	1	3	1	0	0	0
388	1	0	1380	0	60	0	0	0	0	2	1	2	1	1	1	1	3	1	0	0	0
389	1	0	1352	0	0	88	0	0	0	5	1	6	1	0	1	1	3	1	1	0	1
390	1	0	1352	0	0	88	0	0	0	5	1	6	1	0	0	1	3	1	1	0	1
391	1	0	1380	0	60	0	0	0	0	2	0	1	1	1	1	0	2	1	0	0	0
392	1	0	1380	0	60	0	0	0	0	2	0	1	1	1	0	0	1	1	0	0	0
393	1	0	1340	0	20	80	0	0	0	4	1	2	1	0	1	1	1	1	1	0	0
394	1	0	1360	0	0	80	0	0	0	4	1	2	1	0	1	1	1	1	1	0	0
395	1	0	1340	0	20	80	0	0	0	4	1	2	1	1	0	1	1	1	1	0	0
396	1	0	1360	0	0	80	0	0	0	4	1	2	1	1	0	1	1	1	1	0	0
397	1	0	1322	0	30	88	0	0	0	2	0	1	1	1	1	1	2	1	1	0	0
398	1	0	1352	0	0	88	0	0	0	2	0	1	1	1	1	1	2	1	1	0	0
399	1	0	1322	0	30	88	0	0	0	2	0	1	1	1	0	1	2	1	1	0	0
400	1	0	1352	0	0	88	0	0	0	2	0	1	1	1	0	1	2	1	1	0	0
401	1	0	1350	0	20	70	0	0	0	2	1	1	1	0	1	1	3	0	0	0	0
402	1	0	1370	0	0	70	0	0	0	2	1	1	1	0	1	1	3	0	0	0	0
403	1	0	1332	0	20	88	0	0	0	2	1	1	1	1	0	1	3	0	0	0	0
404	1	0	1352	0	0	88	0	0	0	2	1	1	1	1	0	1	3	0	0	0	0
405	1	0	1410	0	0	0	0	0	30	3	0	1	1	1	0	1	1	1	0	0	1
406	1	0	1420	0	0	0	20	0	0	3	0	1	1	1	1	1	2	1	0	0	1
407	1	0	1350	0	30	60	0	0	0	3	0	2	1	0	0	1	2	0	0	0	0
408	1	0	1380	0	0	60	0	0	0	3	0	2	1	0	0	1	2	0	0	0	0
409	1	0	1382	0	0	58	0	0	0	3	0	2	1	0	1	1	2	0	0	0	0
410	1	0	1320	0	30	90	0	0	0	4	1	2	1	1	1	1	2	1	0	0	0
411	1	0	1350	0	0	90	0	0	0	4	1	2	1	1	1	1	2	1	0	0	0
412	1	0	1350	0	0	90	0	0	0	4	1	2	1	1	0	1	2	1	0	0	0
413	1	0	1232	0	0	208	0	0	0	2	0	1	1	1	1	1	2	0	0	0	0
414	1	0	1232	0	0	208	0	0	0	2	0	1	1	1	0	1	2	0	0	0	0
415	1	0	1380	0	60	0	0	0	0	4	1	2	1	1	0	1	2	1	0	0	0
416	1	0	1290	0	60	90	0	0	0	4	1	2	1	1	1	1	2	1	0	0	0
417	1	0	1350	0	0	90	0	0	0	4	1	2	1	1	1	1	2	1	0	0	0
418	1	0	1220	0	0	220	0	0	0	2	0	1	1	1	0	1	2	1	0	0	0
419	1	0	1220	0	0	220	0	0	0	2	0	1	1	1	1	1	2	1	0	0	0
420	1	0	1405	0	35	0	0	0	0	2	0	1	1	1	0	1	2	1	1	0	0
421	1	0	1335	0	0	0	0	105	0	2	0	1	1	1	1	1	2	1	1	0	0
422	1	0	1265	0	70	105	0	0	0	4	1	3	1	1	0	1	3	0	1	0	0
423	1	0	1335	0	0	105	0	0	0	4	1	3	1	1	0	1	3	0	1	0	0
424	1	0	1270	0	60	110	0	0	0	4	1	3	1	1	1	1	2	0	1	0	0
425	1	0	1310	0	0	130	0	0	0	4	1	3	1	1	1	1	2	0	1	0	0
426	1	0	1330	0	0	110	0	0	0	4	1	3	1	1	1	1	2	0	1	0	0
427	1	0	1410	0	30	0	0	0	0	5	1	2	1	1	1	1	2	1	0	0	0
428	1	0	1410	0	30	0	0	0	0	5	1	2	1	1	0	1	2	1	0	0	0
429	1	0	1410	0	30	0	0	0	0	2	0	1	1	1	1	1	2	1	0	0	0
430	1	0	1410	0	30	0	0	0	0	2	0	1	1	1	0	1	2	1	0	0	0
431	1	0	1350	0	80	0	10	0	0	3	0	2	1	1	1	1	2	1	1	0	0
432	1	0	1425	0	0	0	15	0	0	3	0	2	1	1	1	1	2	1	1	0	0
433	1	0	1430	0	0	0	10	0	0	3	0	2	1	1	1	1	2	1	1	0	0
434	1	0	1375	0	65	0	0	0	0	3	0	2	1	1	0	1	2	1	1	0	0
435	1	0	1290	0	70	80	0	0	0	5	1	3	1	0	0	1	3	1	1	0	0
436	1	0	1280	0	0	160	0	0	0	5	1	3	1	0	0	1	3	1	1	0	0
437	1	0	1290	0	70	80	0	0	0	5	1	3	1	0	1	1	3	1	1	0	0
438	1	0	1280	0	0	160	0	0	0	5	1	3	1	0	1	1	3	1	1	0	0
439	1	0	1305	0	0	135	0	0	0	3	0	1	1	1	1	1	3	0	0	0	0
440	1	0	1275	0	55	100	10	0	0	3	0	1	1	1	0	1	3	0	0	0	0
441	1	0	1340	0	0	100	0	0	0	3	0	1	1	1	0	1	3	0	0	0	0
442	1	0	1420	0	0	0	20	0	0	3	0	1	1	1	0	1	3	0	0	0	0
443	1	0	1375	0	65	0	0	0	0	3	0	2	1	1	0	1	3	1	0	0	0
444	1	0	1370	0	0	70	0	0	0	3	0	2	1	0	1	1	3	1	0	0	0
445	1	0	1320	0	60	60	0	0	0	4	1	3	1	1	1	1	2	1	0	0	0
446	1	0	1375	0	0	65	0	0	0	4	1	3	1	1	1	1	2	1	0	0	0
447	1	0	1380	0	0	60	0	0	0	4	1	3	1	1	1	1	2	1	0	0	0
448	1	0	1375	0	0	65	0	0	0	4	1	3	1	1	0	1	2	1	0	0	0
449	1	0	1375	0	0	65	0	0	0	2	0	2	1	0	1	1	3	0	0	0	0
450	1	0	1375	0	0	65	0	0	0	2	0	2	1	0	0	1	1	0	0	0	0
451	1	0	1305	0	0	135	0	0	0	3	0	2	1	1	0	1	2	0	0	0	0
452	1	0	1305	0	0	135	0	0	0	3	0	2	1	1	1	1	2	0	0	0	0
453	1	0	1370	0	0	70	0	0	0	4	1	2	1	1	1	1	3	1	0	0	0
454	1	0	1340	0	0	100	0	0	0	4	1	2	1	1	0	1	3	1	0	0	0
455	1	0	1370	0	0	70	0	0	0	4	1	2	1	0	0	1	3	1	0	0	0
456	1	0	1330	0	60	50	0	0	0	2	0	2	1	1	0	1	3	0	0	0	0
457	1	0	1390	0	0	50	0	0	0	2	0	2	1	1	0	1	3	0	0	0	0
458	1	0	1360	0	0	80	0	0	0	2	0	2	1	1	1	1	3	0	0	0	0
459	1	0	1365	0	75	0	0	0	0	2	0	2	1	0	1	1	3	1	0	0	0
460	1	0	1365	0	75	0	0	0	0	2	0	2	1	0	0	1	3	1	0	0	0
461	1	0	1210	0	0	0	0	230	0	3	0	2	1	0	1	1	2	1	0	0	0
462	1	0	1315	0	0	65	0	60	0	3	0	2	1	0	0	1	2	1	0	0	0
463	1	0	1380	0	0	0	0	60	0	3	0	2	1	0	0	1	2	1	0	0	0
464	1	0	1310	0	0	130	0	0	0	3	0	1	1	0	1	1	1	1	0	0	0
465	1	0	1360	0	0	80	0	0	0	3	0	1	1	0	0	1	1	1	0	0	0
466	1	0	1375	0	0	65	0	0	0	3	0	2	1	1	1	1	3	0	0	0	0
467	1	0	1265	0	0	175	0	0	0	3	0	2	1	1	0	1	3	0	0	0	0
468	1	0	1400	0	30	0	10	0	0	5	1	7	1	1	1	0	3	1	0	0	1
469	1	0	1405	0	0	0	35	0	0	5	1	7	1	1	1	0	3	1	0	0	1
470	1	0	1425	0	0	0	15	0	0	5	1	7	1	1	0	0	3	1	0	0	1
471	1	0	1420	0	20	0	0	0	0	2	0	2	1	0	1	1	3	1	0	0	0
472	1	0	1380	0	0	60	0	0	0	2	0	1	1	0	1	1	1	0	0	0	0
473	1	0	1380	0	0	60	0	0	0	2	0	1	1	0	0	1	1	0	0	0	0
474	1	0	1265	0	0	30	0	60	85	2	0	3	1	0	0	1	3	0	0	0	0
475	1	0	1410	0	0	30	0	0	0	2	0	3	1	0	0	1	3	0	0	0	0
476	1	0	1380	0	0	0	0	60	0	2	0	3	1	0	0	1	3	0	0	0	0
477	1	0	1275	0	0	0	0	0	165	2	0	3	1	0	0	1	3	0	0	0	0
478	1	0	1325	0	0	30	0	0	85	2	0	3	1	0	1	1	3	0	0	0	0
479	1	0	1275	0	0	0	0	0	165	2	0	3	1	0	1	1	3	0	0	0	0
480	1	0	1295	0	0	115	30	0	0	5	1	3	1	1	1	0	3	1	0	0	1
481	1	0	1410	0	0	0	30	0	0	5	1	3	1	1	1	0	3	1	0	0	1
482	1	0	1350	0	0	90	0	0	0	5	1	3	1	1	0	0	2	1	0	0	1
483	1	0	1420	0	20	0	0	0	0	5	1	6	1	1	1	0	1	1	0	0	1
484	1	0	1420	0	20	0	0	0	0	5	1	6	1	1	0	0	1	1	0	0	1
485	1	0	1255	185	0	0	0	0	0	3	1	6	1	1	1	1	3	1	0	0	0
486	1	0	1120	205	50	65	0	0	0	3	1	6	1	1	0	1	3	1	0	0	0
487	1	0	1390	0	50	0	0	0	0	3	1	6	1	1	0	1	3	1	0	0	0
488	1	0	1375	0	0	65	0	0	0	3	1	6	1	1	0	1	3	1	0	0	0
489	1	0	1310	0	0	130	0	0	0	2	0	1	1	1	1	1	2	1	0	0	0
490	1	0	1310	0	0	130	0	0	0	2	0	1	1	1	0	1	2	1	0	0	0
491	1	0	1320	0	0	120	0	0	0	2	0	2	1	1	0	1	3	1	0	0	0
492	1	0	1320	0	0	120	0	0	0	2	0	2	1	1	1	1	2	1	0	0	0
493	1	0	1240	0	0	200	0	0	0	4	0	4	1	1	0	1	2	1	1	0	0
494	1	0	1240	0	0	200	0	0	0	4	0	4	1	1	1	1	2	1	1	0	0
495	1	0	1335	0	0	105	0	0	0	2	0	2	1	1	1	1	3	1	0	0	0
496	1	0	1335	0	0	105	0	0	0	2	0	2	1	0	0	1	3	1	0	0	0
497	1	0	1410	0	30	0	0	0	0	2	0	2	1	1	1	1	3	1	0	0	0
498	1	0	1285	0	0	155	0	0	0	2	0	2	1	1	0	1	3	1	0	0	0
499	1	0	1260	0	0	0	0	180	0	5	1	5	1	1	1	1	2	1	1	0	0
500	1	0	1390	0	0	0	50	0	0	5	1	5	1	1	0	1	3	1	1	0	0
501	1	0	1290	0	0	0	0	150	0	4	1	5	1	1	1	1	2	1	1	0	0
502	1	0	1400	0	0	0	40	0	0	4	1	5	1	1	0	1	3	1	1	0	0
503	1	0	1340	0	0	100	0	0	0	2	1	2	1	1	1	1	3	1	0	0	0
504	1	0	1340	0	0	100	0	0	0	2	1	2	1	1	0	1	3	1	0	0	0
505	1	0	1340	0	0	100	0	0	0	2	1	2	1	1	0	1	3	1	0	0	0
506	1	0	1340	0	0	100	0	0	0	2	1	2	1	1	1	1	3	1	0	0	0
507	1	0	1355	0	85	0	0	0	0	2	1	2	1	1	1	1	3	0	0	0	0
508	1	0	1355	0	85	0	0	0	0	2	1	2	1	1	0	1	3	0	0	0	0
509	1	0	1210	0	0	230	0	0	0	2	0	2	1	0	0	1	2	0	0	0	0
510	1	0	1210	0	0	230	0	0	0	2	0	2	1	0	1	1	2	0	0	0	0
511	1	0	1350	0	90	0	0	0	0	4	1	4	1	1	1	1	2	1	1	0	0
512	1	0	1350	0	90	0	0	0	0	4	1	4	1	1	0	1	2	1	1	0	0
513	1	0	1285	0	0	0	0	155	0	2	0	2	1	1	0	1	2	0	0	0	0
514	1	0	1285	0	0	0	0	155	0	2	0	2	1	1	1	1	2	0	0	0	0
515	1	0	1430	0	0	0	10	0	0	5	1	3	1	1	1	1	1	1	1	0	1
516	1	0	1430	0	0	0	10	0	0	5	1	3	1	1	0	1	4	1	1	0	1
517	1	0	1320	0	0	120	0	0	0	2	0	2	1	1	1	1	1	1	0	0	0
518	1	0	1320	0	0	120	0	0	0	2	0	2	1	1	0	1	1	1	0	0	0
519	1	0	1340	0	0	0	0	100	0	2	0	2	1	0	0	1	3	1	0	0	0
520	1	0	1340	0	0	0	0	100	0	2	0	2	1	0	1	1	3	1	0	0	0
521	1	0	1400	0	40	0	0	0	0	5	1	5	1	1	1	1	2	1	0	0	0
522	1	0	1400	0	40	0	0	0	0	5	1	5	1	1	0	1	2	1	0	0	0
523	1	0	1410	0	30	0	0	0	0	4	1	5	1	1	0	1	2	1	0	0	0
524	1	0	1410	0	30	0	0	0	0	4	1	5	1	1	1	1	2	1	0	0	0
525	1	0	1360	0	0	80	0	0	0	4	1	3	1	1	0	1	3	1	1	0	1
526	1	0	1360	0	0	80	0	0	0	4	1	3	1	1	1	1	2	1	1	0	1
527	1	0	1352	0	0	58	30	0	0	5	1	2	1	0	1	0	3	1	0	0	1
528	1	0	1410	0	0	0	30	0	0	5	1	2	1	0	1	0	3	1	0	0	1
529	1	0	1382	0	0	58	0	0	0	5	1	2	1	0	0	0	3	1	0	0	1
530	1	0	1302	0	58	80	0	0	0	4	0	2	1	1	1	1	3	1	1	0	0
531	1	0	1290	0	0	150	0	0	0	4	0	2	1	1	1	1	3	1	1	0	0
532	1	0	1345	0	50	45	0	0	0	4	0	2	1	1	0	1	3	1	1	0	0
533	1	0	1325	0	0	115	0	0	0	4	0	2	1	1	0	1	3	1	1	0	0
534	1	0	1355	0	0	0	17	68	0	2	1	2	1	1	1	1	3	1	1	0	0
535	1	0	1354	0	0	0	0	86	0	2	1	2	1	1	1	1	3	1	1	0	0
536	1	0	1380	0	30	30	0	0	0	2	1	2	1	1	0	1	3	1	1	0	0
537	1	0	1380	0	0	60	0	0	0	2	1	2	1	1	0	1	3	1	1	0	0
538	1	0	1142	298	0	0	0	0	0	3	1	2	1	1	1	1	3	1	0	0	0
539	1	0	1375	0	60	0	5	0	0	3	1	2	1	1	0	1	3	1	0	0	0
540	1	0	1425	0	0	0	15	0	0	3	1	2	1	1	0	1	3	1	0	0	0
541	1	0	1345	0	0	95	0	0	0	2	0	3	1	1	1	1	3	1	0	0	0
542	1	0	1345	0	0	95	0	0	0	2	0	3	1	1	0	1	3	1	0	0	0
543	1	0	1290	0	60	90	0	0	0	2	0	1	1	0	1	1	2	0	0	0	0
544	1	0	1350	0	0	90	0	0	0	2	0	1	1	0	1	1	2	0	0	0	0
545	1	0	1290	0	60	90	0	0	0	2	0	1	1	0	0	1	2	0	0	0	0
546	1	0	1350	0	0	90	0	0	0	2	0	1	1	0	0	1	2	0	0	0	0
547	1	0	1280	0	60	40	0	60	0	2	0	1	1	0	1	1	3	1	0	0	0
548	1	0	1400	0	0	40	0	0	0	2	0	1	1	0	1	1	3	1	0	0	0
549	1	0	1380	0	0	0	0	60	0	2	0	1	1	0	1	1	3	1	0	0	0
550	1	0	1317	0	60	3	0	60	0	2	0	1	1	0	0	1	2	1	0	0	0
551	1	0	1380	0	0	0	0	60	0	2	0	1	1	0	0	1	2	1	0	0	0
552	1	0	1355	0	30	55	0	0	0	2	0	1	1	0	1	1	3	0	0	0	0
553	1	0	1385	0	0	55	0	0	0	2	0	1	1	0	1	1	3	0	0	0	0
554	1	0	1355	0	30	55	0	0	0	2	0	1	1	0	0	1	3	0	0	0	0
555	1	0	1385	0	0	55	0	0	0	2	0	1	1	0	0	1	3	0	0	0	0
556	1	0	1405	0	35	0	0	0	0	2	0	1	1	0	0	1	1	0	0	0	0
557	1	0	1405	0	35	0	0	0	0	2	0	1	1	0	1	1	2	0	0	0	0
558	1	0	1430	0	0	0	10	0	0	3	0	1	1	1	0	1	2	0	1	0	0
559	1	0	1430	0	0	0	10	0	0	3	0	1	1	0	1	1	1	0	1	0	0
560	1	0	1365	0	75	0	0	0	0	3	0	1	1	1	1	1	2	1	1	0	0
561	1	0	1365	0	75	0	0	0	0	3	0	1	1	1	0	1	3	1	1	0	0
562	1	0	1260	0	50	130	0	0	0	2	0	1	1	0	1	1	3	1	0	0	0
563	1	0	1310	0	0	130	0	0	0	2	0	1	1	0	1	1	3	1	0	0	0
564	1	0	1330	0	0	0	0	110	0	2	0	1	1	0	0	1	3	1	0	0	0
565	1	0	1355	0	0	85	0	0	0	2	0	1	1	1	0	1	2	0	0	0	0
566	1	0	1355	0	0	85	0	0	0	2	0	1	1	0	1	1	2	0	0	0	0
567	1	0	1370	0	60	0	10	0	0	4	0	1	1	1	1	1	2	1	1	0	1
568	1	0	1420	0	0	0	20	0	0	4	0	1	1	1	1	1	2	1	1	0	1
569	1	0	1370	0	60	0	10	0	0	4	0	1	1	1	0	1	2	1	1	0	1
570	1	0	1420	0	0	0	20	0	0	4	0	1	1	1	0	1	2	1	1	0	1
571	1	0	1400	0	40	0	0	0	0	2	0	1	1	1	0	1	3	1	0	0	0
572	1	0	1145	0	0	0	0	295	0	2	0	1	1	1	1	1	3	1	0	0	0
573	1	0	1240	0	0	0	0	200	0	4	1	2	1	1	1	1	2	0	0	0	0
574	1	0	1390	0	50	0	0	0	0	4	1	2	1	0	1	1	1	0	0	0	0
575	1	0	1330	0	0	110	0	0	0	4	1	4	1	1	1	1	3	1	0	0	0
576	1	0	1330	0	0	110	0	0	0	4	1	4	1	1	0	1	3	1	0	0	0
577	1	0	1235	0	0	205	0	0	0	2	0	2	1	1	0	1	2	1	0	0	0
578	1	0	1235	0	0	205	0	0	0	2	0	2	1	1	1	1	2	1	0	0	0
579	1	0	1310	0	0	130	0	0	0	2	0	1	1	1	0	1	2	1	0	0	0
580	1	0	1310	0	0	130	0	0	0	2	0	1	1	1	1	1	2	1	0	0	0
581	1	0	1310	0	0	10	0	120	0	2	0	2	1	1	1	1	3	1	0	0	0
582	1	0	1180	0	0	0	0	260	0	2	0	2	1	1	1	1	3	1	0	0	0
583	1	0	1320	0	0	0	0	120	0	2	0	2	1	1	0	1	3	1	0	0	0
584	1	0	1395	0	45	0	0	0	0	2	0	2	1	1	0	1	2	0	0	0	0
585	1	0	1395	0	45	0	0	0	0	2	0	2	1	0	1	1	2	0	0	0	0
586	1	0	1310	0	130	0	0	0	0	2	0	2	1	1	1	1	2	1	1	0	0
587	1	0	1291	0	0	149	0	0	0	2	0	2	1	1	0	1	2	1	1	0	0
588	1	0	1390	0	50	0	0	0	0	3	0	2	1	1	1	1	3	1	0	0	0
589	1	0	1420	0	0	20	0	0	0	3	0	2	1	1	0	1	2	1	0	0	0
590	1	0	1420	0	0	20	0	0	0	2	0	2	1	1	1	1	3	1	0	0	0
591	1	0	1420	0	0	20	0	0	0	2	0	2	1	1	0	1	2	1	0	0	0
592	1	0	1222	0	100	118	0	0	0	2	0	2	1	1	1	1	3	1	0	1	0
593	1	0	1322	0	0	118	0	0	0	2	0	2	1	1	1	1	3	1	0	1	0
594	1	0	1290	0	60	90	0	0	0	2	0	2	1	1	0	1	3	1	0	1	0
595	1	0	1350	0	0	90	0	0	0	2	0	2	1	1	0	1	3	1	0	1	0
596	1	0	1260	0	10	0	0	170	0	2	1	2	1	1	1	1	3	1	0	0	0
597	1	0	1270	0	0	0	0	170	0	2	1	2	1	1	1	1	3	1	0	0	0
598	1	0	1418	0	0	0	22	0	0	2	0	2	1	1	0	1	3	1	0	0	0
599	1	0	1330	0	80	30	0	0	0	2	0	2	1	1	1	1	2	1	0	0	0
600	1	0	1410	0	0	30	0	0	0	2	0	2	1	1	1	1	2	1	0	0	0
601	1	0	1395	0	40	5	0	0	0	2	0	2	1	1	1	1	2	1	0	0	0
602	1	0	1435	0	0	5	0	0	0	2	0	2	1	1	1	1	2	1	0	0	0
603	1	0	1395	0	40	5	0	0	0	2	0	2	1	1	0	1	2	1	0	0	0
604	1	0	1435	0	0	5	0	0	0	2	0	2	1	1	0	1	2	1	0	0	0
605	1	0	1265	0	120	0	0	55	0	3	0	2	1	1	0	1	2	1	0	0	0
606	1	0	1385	0	0	0	0	55	0	3	0	2	1	1	0	1	2	1	0	0	0
607	1	0	1265	0	120	0	0	55	0	3	0	2	1	1	1	1	2	1	0	0	0
608	1	0	1385	0	0	0	0	55	0	3	0	2	1	1	1	1	2	1	0	0	0
609	1	0	1420	0	20	0	0	0	0	4	0	4	1	1	0	1	2	1	1	0	0
610	1	0	1400	0	40	0	0	0	0	4	0	4	1	1	1	1	3	1	1	0	0
611	1	0	1240	0	0	180	0	0	20	4	0	1	1	1	1	1	3	0	0	0	0
612	1	0	1420	0	0	0	0	0	20	4	0	1	1	1	1	1	3	0	0	0	0
613	1	0	1197	0	28	180	0	0	35	4	0	1	1	1	0	1	3	0	0	0	0
614	1	0	1260	0	0	180	0	0	0	4	0	1	1	1	0	1	3	0	0	0	0
615	1	0	1405	0	0	0	0	0	35	4	0	1	1	1	0	1	3	0	0	0	0
616	1	0	1275	0	80	85	0	0	0	3	0	2	1	1	1	1	2	1	0	0	0
617	1	0	1380	0	0	60	0	0	0	3	0	2	1	1	1	1	2	1	0	0	0
618	1	0	1355	0	0	85	0	0	0	3	0	2	1	1	1	1	2	1	0	0	0
619	1	0	1355	0	0	85	0	0	0	3	0	2	1	1	0	1	3	1	0	0	0
620	1	0	1355	0	0	85	0	0	0	3	0	2	1	1	0	1	3	1	0	0	0
621	1	0	1320	0	50	70	0	0	0	3	0	2	1	1	1	1	3	0	0	0	0
622	1	0	1370	0	0	70	0	0	0	3	0	2	1	1	1	1	3	0	0	0	0
623	1	0	1200	0	60	180	0	0	0	3	0	2	1	1	0	1	3	0	0	0	0
624	1	0	1260	0	0	180	0	0	0	3	0	2	1	1	0	1	3	0	0	0	0
625	1	0	1230	0	90	120	0	0	0	2	0	2	1	1	1	1	3	1	1	0	0
626	1	0	1320	0	0	120	0	0	0	2	0	2	1	1	1	1	3	1	1	0	0
627	1	0	1320	0	0	120	0	0	0	2	0	2	1	1	0	1	3	1	1	0	0
628	1	0	1405	0	0	35	0	0	0	3	0	2	1	0	0	1	1	1	0	0	0
629	1	0	1395	0	45	0	0	0	0	3	0	2	1	1	1	1	2	1	0	0	0
630	1	0	1110	0	0	0	0	330	0	3	0	2	1	1	0	1	2	1	0	0	0
631	1	0	885	555	0	0	0	0	0	3	0	5	1	1	1	1	3	1	1	0	0
632	1	0	1280	0	50	110	0	0	0	3	0	5	1	1	0	1	3	1	1	0	0
633	1	0	1330	0	0	110	0	0	0	3	0	5	1	1	0	1	3	1	1	0	0
634	1	0	1170	270	0	0	0	0	0	2	0	2	1	1	1	1	3	1	1	0	0
635	1	0	1350	0	90	0	0	0	0	2	0	2	1	1	0	1	3	1	1	0	0
636	1	0	1320	0	60	60	0	0	0	2	0	2	1	1	0	1	2	0	0	0	0
637	1	0	1380	0	0	60	0	0	0	2	0	2	1	1	0	1	2	0	0	0	0
638	1	0	1290	0	60	90	0	0	0	2	0	2	1	1	1	1	3	0	0	0	0
639	1	0	1350	0	0	90	0	0	0	2	0	2	1	1	1	1	3	0	0	0	0
640	1	0	1320	0	60	60	0	0	0	2	0	1	1	1	0	1	3	1	0	0	0
641	1	0	1380	0	0	60	0	0	0	2	0	1	1	1	0	1	3	1	0	0	0
642	1	0	1320	0	60	60	0	0	0	2	0	1	1	1	1	1	3	1	0	0	0
643	1	0	1380	0	0	60	0	0	0	2	0	1	1	1	1	1	3	1	0	0	0
644	1	0	1350	0	0	90	0	0	0	3	0	3	1	1	1	1	3	1	1	0	0
645	1	0	1350	0	0	90	0	0	0	3	0	3	1	1	1	1	3	1	1	0	0
646	1	0	1320	0	40	80	0	0	0	3	0	3	1	1	0	1	3	1	1	0	0
647	1	0	1360	0	0	80	0	0	0	3	0	3	1	1	0	1	3	1	1	0	0
648	1	0	1300	0	50	90	0	0	0	4	1	5	1	1	0	1	3	1	0	0	0
649	1	0	1350	0	0	90	0	0	0	4	1	5	1	1	0	1	3	1	0	0	0
650	1	0	1350	0	50	40	0	0	0	4	1	5	1	1	1	1	3	1	0	0	0
651	1	0	1400	0	0	40	0	0	0	4	1	5	1	1	1	1	3	1	0	0	0
652	1	0	1295	0	0	0	15	0	130	2	1	3	1	1	0	1	2	0	0	0	0
653	1	0	1310	0	0	0	0	0	130	2	1	3	1	1	0	1	2	0	0	0	0
654	1	0	1405	0	0	35	0	0	0	2	1	3	1	1	1	1	3	0	0	0	0
655	1	0	1405	0	35	0	0	0	0	5	1	5	1	0	0	1	3	0	0	0	1
656	1	0	1271	0	0	169	0	0	0	3	0	4	1	1	1	1	2	0	1	0	0
657	1	0	1271	0	0	169	0	0	0	3	0	4	1	1	0	1	3	0	1	0	0
658	1	0	1274	0	116	50	0	0	0	5	1	7	1	1	1	1	3	1	0	0	1
659	1	0	1324	0	116	0	0	0	0	5	1	7	1	1	1	1	3	1	0	0	1
660	1	0	1390	0	0	50	0	0	0	5	1	7	1	1	1	1	3	1	0	0	1
661	1	0	1316	0	116	0	8	0	0	5	1	7	1	1	0	1	3	1	0	0	1
662	1	0	1422	0	0	0	18	0	0	5	1	7	1	1	0	1	3	1	0	0	1
663	1	0	1230	0	0	210	0	0	0	2	0	1	1	1	0	1	2	1	1	0	0
664	1	0	1230	0	0	210	0	0	0	2	0	1	1	1	1	1	2	1	1	0	0
665	1	0	1422	0	18	0	0	0	0	4	0	2	1	1	1	1	2	1	1	0	1
666	1	0	1390	0	30	0	0	20	0	4	0	2	1	1	0	1	3	1	1	0	1
667	1	0	1420	0	0	0	0	20	0	4	0	2	1	1	0	1	3	1	1	0	1
668	1	0	1380	0	0	60	0	0	0	2	0	2	1	0	1	1	2	0	0	0	0
669	1	0	1380	0	0	60	0	0	0	2	0	2	1	1	0	1	2	0	0	0	0
670	1	0	1365	0	0	75	0	0	0	2	0	1	1	1	1	1	3	1	0	0	0
671	1	0	1370	0	70	0	0	0	0	2	0	1	1	1	0	1	2	1	0	0	0
672	1	0	1290	0	0	150	0	0	0	2	0	1	1	1	1	1	2	1	0	0	0
673	1	0	1350	0	0	90	0	0	0	2	0	1	1	1	0	1	2	1	0	0	0
674	1	0	1280	0	0	160	0	0	0	2	0	1	1	1	0	1	2	0	0	0	0
675	1	0	1330	0	0	110	0	0	0	2	0	1	1	1	1	1	2	0	0	0	0
676	1	0	1300	0	40	70	0	0	30	2	0	3	1	0	0	1	3	0	0	0	0
677	1	0	1370	0	0	70	0	0	0	2	0	3	1	0	0	1	3	0	0	0	0
678	1	0	1410	0	0	0	0	0	30	2	0	3	1	0	0	1	3	0	0	0	0
679	1	0	1300	0	40	70	0	0	30	2	0	3	1	0	1	1	3	0	0	0	0
680	1	0	1370	0	0	70	0	0	0	2	0	3	1	0	1	1	3	0	0	0	0
681	1	0	1410	0	0	0	0	0	30	2	0	3	1	0	1	1	3	0	0	0	0
682	1	0	1350	0	0	90	0	0	0	2	0	2	1	0	0	1	3	0	0	0	0
683	1	0	1350	0	0	90	0	0	0	2	0	2	1	0	1	1	3	0	0	0	0
684	1	0	1240	0	0	200	0	0	0	5	1	3	1	1	0	1	2	1	0	0	1
685	1	0	1320	0	0	120	0	0	0	5	1	3	1	1	1	1	3	1	0	0	1
686	1	0	1350	0	0	90	0	0	0	2	0	2	1	0	0	1	3	0	0	0	0
687	1	0	1350	0	0	90	0	0	0	2	0	2	1	0	1	1	3	0	0	0	0
688	1	0	1340	0	70	30	0	0	0	3	0	1	1	1	1	1	3	1	0	0	0
689	1	0	1410	0	0	30	0	0	0	3	0	1	1	1	1	1	3	1	0	0	0
690	1	0	1300	0	30	110	0	0	0	3	0	1	1	1	0	1	3	1	0	0	0
691	1	0	1250	0	0	190	0	0	0	3	0	1	1	1	0	1	3	1	0	0	0
692	1	0	1280	0	0	160	0	0	0	2	0	2	1	1	1	1	3	1	0	0	0
693	1	0	1340	0	50	50	0	0	0	2	0	2	1	1	0	1	3	1	0	0	0
694	1	0	1390	0	0	50	0	0	0	2	0	2	1	1	0	1	3	1	0	0	0
695	1	0	1390	0	0	50	0	0	0	3	0	1	1	1	0	1	2	0	1	0	0
696	1	0	1280	0	50	110	0	0	0	3	0	1	1	1	1	1	2	0	1	0	0
697	1	0	1330	0	0	110	0	0	0	3	0	1	1	1	1	1	2	0	1	0	0
698	1	0	1410	0	20	0	10	0	0	3	0	2	1	1	0	1	2	1	0	0	1
699	1	0	1420	0	0	0	20	0	0	3	0	2	1	1	0	1	2	1	0	0	1
700	1	0	1390	0	20	20	10	0	0	3	0	2	1	1	1	1	2	1	0	0	1
701	1	0	1420	0	0	20	0	0	0	3	0	2	1	1	1	1	2	1	0	0	1
702	1	0	1420	0	0	0	20	0	0	3	0	2	1	1	1	1	2	1	0	0	1
703	1	0	1320	0	60	60	0	0	0	2	0	2	1	1	1	1	2	1	0	0	0
704	1	0	1380	0	0	60	0	0	0	2	0	2	1	1	1	1	2	1	0	0	0
705	1	0	1320	0	60	60	0	0	0	2	0	2	1	1	0	1	2	1	0	0	0
706	1	0	1380	0	0	60	0	0	0	2	0	2	1	1	0	1	2	1	0	0	0
707	1	0	1370	0	0	70	0	0	0	3	0	2	1	1	1	1	2	0	0	0	0
708	1	0	1370	0	0	70	0	0	0	3	0	2	1	1	1	1	2	0	0	0	0
709	1	0	1330	0	0	110	0	0	0	3	0	2	1	1	0	1	3	0	0	0	0
710	1	0	1330	0	0	110	0	0	0	3	0	2	1	1	0	1	3	0	0	0	0
711	1	0	972	0	0	88	0	380	0	2	0	2	1	1	1	1	2	1	1	0	0
712	1	0	1060	0	0	0	0	380	0	2	0	2	1	1	1	1	2	1	1	0	0
713	1	0	1300	0	50	90	0	0	0	2	0	2	1	1	0	1	3	1	1	0	0
714	1	0	1250	0	0	190	0	0	0	2	0	2	1	1	0	1	3	1	1	0	0
715	1	0	1283	0	0	157	0	0	0	2	0	2	1	1	1	1	3	1	0	0	0
716	1	0	1283	0	0	157	0	0	0	2	0	2	1	1	0	1	3	1	0	0	0
717	1	0	1428	0	0	0	12	0	0	4	1	2	1	1	0	1	2	1	1	0	1
718	1	0	1380	0	60	0	0	0	0	4	1	2	1	1	1	1	2	1	1	0	1
719	1	0	1190	0	0	0	0	0	250	4	1	2	1	1	0	1	2	1	0	0	0
720	1	0	1391	0	0	49	0	0	0	4	1	2	1	1	1	1	2	1	0	0	0
721	1	0	1375	0	30	35	0	0	0	2	0	2	1	1	1	1	2	1	0	0	0
722	1	0	1216	0	0	224	0	0	0	2	0	2	1	1	1	1	2	1	0	0	0
723	1	0	1405	0	0	35	0	0	0	2	0	2	1	1	0	1	2	1	0	0	0
724	1	0	1350	0	30	60	0	0	0	5	0	3	1	1	0	1	2	1	1	0	0
725	1	0	1380	0	0	60	0	0	0	5	0	3	1	1	0	1	2	1	1	0	0
726	1	0	1350	0	30	60	0	0	0	5	0	3	1	1	1	1	1	1	1	0	0
727	1	0	1380	0	0	60	0	0	0	5	0	3	1	1	1	1	1	1	1	0	0
728	1	0	1374	0	32	34	0	0	0	2	0	1	1	1	1	1	2	1	0	0	0
729	1	0	1396	0	0	44	0	0	0	2	0	1	1	1	1	1	2	1	0	0	0
730	1	0	1374	0	32	34	0	0	0	2	0	1	1	1	0	1	2	1	0	0	0
731	1	0	1396	0	0	44	0	0	0	2	0	1	1	1	0	1	2	1	0	0	0
732	1	0	1385	0	0	55	0	0	0	2	0	1	1	1	1	1	2	0	0	0	0
733	1	0	1385	0	0	55	0	0	0	2	0	1	1	1	1	1	2	0	0	0	0
734	1	0	1315	0	70	55	0	0	0	2	0	1	1	1	0	1	2	0	0	0	0
735	1	0	1385	0	0	55	0	0	0	2	0	1	1	1	0	1	2	0	0	0	0
736	1	0	1322	0	0	118	0	0	0	4	1	2	1	1	1	1	3	1	0	0	0
737	1	0	725	0	0	0	0	0	715	4	1	2	1	1	0	1	3	1	0	0	0
738	1	0	1385	0	0	55	0	0	0	5	1	3	1	1	1	1	2	1	0	0	0
739	1	0	1385	0	0	55	0	0	0	5	1	3	1	1	0	1	3	1	0	0	0
740	1	0	1355	0	30	55	0	0	0	4	1	3	1	1	1	1	3	1	0	0	0
741	1	0	1385	0	0	55	0	0	0	4	1	3	1	1	1	1	3	1	0	0	0
742	1	0	1355	0	30	55	0	0	0	4	1	3	1	1	0	1	2	1	0	0	0
743	1	0	1385	0	0	55	0	0	0	4	1	3	1	1	0	1	2	1	0	0	0
744	1	0	1265	0	0	175	0	0	0	2	0	2	1	1	0	1	2	1	0	0	0
745	1	0	1296	0	0	144	0	0	0	2	0	2	1	1	1	1	1	1	0	0	0
746	1	0	1430	0	0	0	10	0	0	5	1	2	1	1	1	1	3	1	0	0	0
747	1	0	1355	0	85	0	0	0	0	5	1	2	1	1	0	1	2	1	0	0	0
748	1	0	1295	0	0	145	0	0	0	3	1	2	1	1	0	1	2	0	0	0	1
749	1	0	1232	0	0	208	0	0	0	3	1	2	1	1	1	1	3	0	0	0	1
750	1	0	1380	0	60	0	0	0	0	3	0	2	1	1	1	1	2	1	1	0	1
751	1	0	1380	0	60	0	0	0	0	3	0	2	1	1	0	1	2	1	1	0	1
752	1	0	1395	0	0	45	0	0	0	2	0	2	1	1	0	1	3	1	1	0	0
753	1	0	1390	0	0	50	0	0	0	2	0	2	1	0	1	1	2	1	1	0	0
754	1	0	1272	0	0	168	0	0	0	3	1	2	1	1	1	1	3	1	0	0	0
755	1	0	1287	0	48	105	0	0	0	3	1	2	1	1	0	1	3	1	0	0	0
756	1	0	1335	0	0	105	0	0	0	3	1	2	1	1	0	1	3	1	0	0	0
757	1	0	1375	0	65	0	0	0	0	3	0	2	1	1	1	1	2	1	0	0	0
758	1	0	1353	0	0	0	0	87	0	3	0	2	1	1	0	1	2	1	0	0	0
759	1	0	1371	0	69	0	0	0	0	4	0	2	1	1	0	1	2	0	1	0	0
760	1	0	1371	0	69	0	0	0	0	4	0	2	1	1	1	1	2	0	1	0	0
761	1	0	1400	0	40	0	0	0	0	3	1	3	1	1	1	1	2	1	1	0	0
762	1	0	1400	0	40	0	0	0	0	3	1	3	1	1	0	1	2	1	1	0	0
763	1	0	1385	0	0	55	0	0	0	2	0	1	1	1	1	1	3	1	0	0	0
764	1	0	1385	0	0	55	0	0	0	2	0	1	1	1	0	1	2	1	0	0	0
765	1	0	1110	0	0	330	0	0	0	3	0	2	1	1	0	1	2	1	0	0	0
766	1	0	1110	0	0	330	0	0	0	3	0	2	1	1	1	1	2	1	0	0	0
767	1	0	1230	0	0	0	0	210	0	5	1	3	1	1	0	1	2	1	1	0	1
768	1	0	1410	0	0	0	30	0	0	5	1	3	1	1	1	1	2	1	1	0	1
769	1	0	1275	0	35	130	0	0	0	5	1	3	1	1	1	1	3	1	0	0	0
770	1	0	1310	0	0	130	0	0	0	5	1	3	1	1	1	1	3	1	0	0	0
771	1	0	1275	0	35	130	0	0	0	5	1	3	1	1	0	1	2	1	0	0	0
772	1	0	1310	0	0	130	0	0	0	5	1	3	1	1	0	1	2	1	0	0	0
773	1	0	1130	0	0	310	0	0	0	5	1	4	1	1	1	1	2	1	1	0	0
774	1	0	1130	0	0	310	0	0	0	5	1	4	1	1	0	1	2	1	1	0	0
775	1	0	1080	0	0	360	0	0	0	3	0	1	1	1	1	1	2	1	0	0	0
776	1	0	1080	0	0	360	0	0	0	3	0	1	1	1	0	1	2	1	0	0	0
777	1	0	1305	0	0	135	0	0	0	5	0	2	1	1	0	1	2	1	0	0	0
778	1	0	1285	0	20	135	0	0	0	5	0	2	1	1	1	1	2	1	0	0	0
779	1	0	1305	0	0	135	0	0	0	5	0	2	1	1	1	1	2	1	0	0	0
780	1	0	1220	0	220	0	0	0	0	2	1	1	1	1	0	1	2	0	0	0	0
781	1	0	1220	0	220	0	0	0	0	2	1	1	1	1	1	1	2	0	0	0	0
782	1	0	1340	0	100	0	0	0	0	3	0	2	1	1	0	1	2	1	0	0	0
783	1	0	1340	0	100	0	0	0	0	3	0	2	1	1	1	1	3	1	0	0	0
784	1	0	1340	0	100	0	0	0	0	3	0	2	1	1	1	1	3	1	0	0	0
785	1	0	1290	0	0	0	0	0	150	5	1	2	1	1	0	1	2	1	1	0	0
786	1	0	1390	0	50	0	0	0	0	5	1	2	1	1	1	1	2	1	1	0	0
787	1	0	1400	0	40	0	0	0	0	5	1	3	1	1	0	1	2	1	0	0	0
788	1	0	840	0	0	0	0	0	600	5	1	3	1	1	1	1	2	1	0	0	0
789	1	0	1430	0	0	0	10	0	0	5	1	2	1	1	0	1	2	1	1	0	0
790	1	0	1350	0	90	0	0	0	0	5	1	2	1	1	1	1	2	1	1	0	0
791	1	0	1180	0	40	220	0	0	0	5	1	3	1	1	0	1	3	1	0	0	0
792	1	0	1220	0	0	220	0	0	0	5	1	3	1	1	0	1	3	1	0	0	0
793	1	0	1180	0	40	220	0	0	0	5	1	3	1	1	1	1	2	1	0	0	0
794	1	0	1220	0	0	220	0	0	0	5	1	3	1	1	1	1	2	1	0	0	0
795	1	0	1100	0	0	0	0	340	0	2	0	1	1	1	0	1	2	1	0	0	0
796	1	0	1100	0	0	0	0	340	0	2	0	1	1	1	1	1	2	1	0	0	0
797	1	0	1355	0	85	0	0	0	0	2	0	2	1	0	1	1	1	0	0	0	0
798	1	0	1355	0	85	0	0	0	0	2	0	2	1	1	0	1	2	0	0	0	0
799	1	0	1305	0	80	55	0	0	0	2	0	2	1	0	1	1	3	0	0	0	0
800	1	0	1385	0	0	55	0	0	0	2	0	2	1	0	1	1	3	0	0	0	0
801	1	0	1305	0	80	55	0	0	0	2	0	2	1	0	0	1	3	0	0	0	0
802	1	0	1385	0	0	55	0	0	0	2	0	2	1	0	0	1	3	0	0	0	0
803	1	0	1345	0	0	95	0	0	0	2	0	2	1	0	1	1	3	1	0	0	0
804	1	0	1345	0	0	95	0	0	0	2	0	2	1	1	0	1	3	1	0	0	0
805	1	0	1260	0	60	120	0	0	0	2	0	2	1	1	0	1	2	1	0	0	0
806	1	0	1320	0	0	120	0	0	0	2	0	2	1	1	0	1	2	1	0	0	0
807	1	0	1260	0	60	120	0	0	0	2	0	2	1	0	1	1	2	1	0	0	0
808	1	0	1320	0	0	120	0	0	0	2	0	2	1	0	1	1	2	1	0	0	0
809	1	0	1430	0	0	0	10	0	0	2	1	2	1	1	0	1	3	1	0	0	0
810	1	0	1290	0	0	0	0	150	0	2	1	2	1	1	1	1	3	1	0	0	0
811	1	0	1005	435	0	0	0	0	0	2	0	6	1	1	1	0	3	0	0	0	0
812	1	0	1005	435	0	0	0	0	0	2	0	6	1	1	0	0	3	0	0	0	0
813	1	0	1355	0	0	85	0	0	0	2	0	2	1	1	0	1	3	1	0	0	0
814	1	0	1355	0	0	85	0	0	0	2	0	2	1	1	0	1	3	1	0	0	0
815	1	0	1330	0	0	110	0	0	0	2	0	2	1	0	1	1	3	1	0	0	0
816	1	0	1330	0	0	110	0	0	0	2	0	2	1	0	1	1	3	1	0	0	0
817	1	0	1365	0	25	50	0	0	0	2	0	2	1	1	0	1	3	1	0	0	0
818	1	0	1390	0	0	50	0	0	0	2	0	2	1	1	0	1	3	1	0	0	0
819	1	0	1390	0	0	50	0	0	0	2	0	2	1	1	1	1	3	1	0	0	0
820	1	0	1390	0	0	50	0	0	0	2	0	2	1	1	1	1	3	1	0	0	0
821	1	0	1380	0	0	60	0	0	0	2	0	2	1	1	0	1	1	0	0	0	0
822	1	0	1380	0	0	60	0	0	0	2	0	2	1	0	1	1	1	0	0	0	0
823	1	0	1405	0	30	0	5	0	0	3	0	2	1	1	0	0	3	0	0	0	1
824	1	0	1430	0	0	0	10	0	0	3	0	2	1	1	0	0	3	0	0	0	1
825	1	0	1380	0	0	60	0	0	0	3	0	2	1	1	1	0	3	0	0	0	1
826	1	0	890	550	0	0	0	0	0	3	0	2	1	1	1	1	3	0	0	0	0
827	1	0	917	523	0	0	0	0	0	3	0	2	1	1	0	1	3	0	0	0	0
828	1	0	1380	0	60	0	0	0	0	2	0	2	1	0	1	1	1	1	0	0	0
829	1	0	1380	0	60	0	0	0	0	2	0	2	1	0	0	1	4	1	0	0	0
830	1	0	1255	0	50	135	0	0	0	2	0	2	1	0	0	1	2	1	0	0	0
831	1	0	1305	0	0	135	0	0	0	2	0	2	1	0	0	1	2	1	0	0	0
832	1	0	1250	0	50	140	0	0	0	2	0	2	1	0	1	1	2	1	0	0	0
833	1	0	1300	0	0	140	0	0	0	2	0	2	1	0	1	1	2	1	0	0	0
834	1	0	1380	0	60	0	0	0	0	2	0	2	1	0	1	1	3	0	1	0	0
835	1	0	1380	0	60	0	0	0	0	2	0	2	1	0	0	1	3	0	1	0	0
836	1	0	1330	0	30	80	0	0	0	2	0	6	1	1	0	1	2	0	0	0	0
837	1	0	1360	0	0	80	0	0	0	2	0	6	1	1	0	1	2	0	0	0	0
838	1	0	1350	0	0	90	0	0	0	2	0	6	1	1	1	1	3	0	0	0	0
839	1	0	1000	0	150	90	0	155	45	2	0	2	1	1	1	1	2	1	0	0	0
840	1	0	1350	0	0	90	0	0	0	2	0	2	1	1	1	1	2	1	0	0	0
841	1	0	1285	0	0	0	0	155	0	2	0	2	1	1	1	1	2	1	0	0	0
842	1	0	1395	0	0	0	0	0	45	2	0	2	1	1	1	1	2	1	0	0	0
843	1	0	1150	0	90	0	0	155	45	2	0	2	1	1	0	1	2	1	0	0	0
844	1	0	1285	0	0	0	0	155	0	2	0	2	1	1	0	1	2	1	0	0	0
845	1	0	1395	0	0	0	0	0	45	2	0	2	1	1	0	1	2	1	0	0	0
846	1	0	1335	0	39	40	26	0	0	2	0	2	1	0	1	1	3	1	0	0	0
847	1	0	1392	0	0	48	0	0	0	2	0	2	1	0	1	1	3	1	0	0	0
848	1	0	1400	0	0	40	0	0	0	2	0	2	1	0	1	1	3	1	0	0	0
849	1	0	1414	0	0	0	26	0	0	2	0	2	1	0	1	1	3	1	0	0	0
850	1	0	1400	0	0	40	0	0	0	2	0	2	1	0	0	1	1	1	0	0	0
851	1	0	1410	0	0	30	0	0	0	3	1	6	1	0	0	1	3	0	0	0	0
852	1	0	1410	0	0	30	0	0	0	3	1	6	1	0	1	1	3	0	0	0	0
853	1	0	1360	0	0	30	0	0	50	2	0	2	1	0	1	1	1	1	0	0	0
854	1	0	1390	0	0	0	0	0	50	2	0	2	1	0	1	1	1	1	0	0	0
855	1	0	1360	0	0	30	0	0	50	2	0	2	1	0	0	1	1	1	0	0	0
856	1	0	1390	0	0	0	0	0	50	2	0	2	1	0	0	1	1	1	0	0	0
857	1	0	1320	0	60	40	0	0	20	2	1	2	1	1	1	1	3	1	0	0	0
858	1	0	1300	0	0	140	0	0	0	2	1	2	1	1	1	1	3	1	0	0	0
859	1	0	1420	0	0	0	0	0	20	2	1	2	1	1	1	1	3	1	0	0	0
860	1	0	1320	0	60	40	0	0	20	2	1	2	1	1	0	1	3	1	0	0	0
861	1	0	1300	0	0	140	0	0	0	2	1	2	1	1	0	1	3	1	0	0	0
862	1	0	1420	0	0	0	0	0	20	2	1	2	1	1	0	1	3	1	0	0	0
863	1	0	1340	0	50	50	0	0	0	5	1	3	1	1	1	1	3	1	0	0	1
864	1	0	1390	0	0	50	0	0	0	5	1	3	1	1	1	1	3	1	0	0	1
865	1	0	1240	0	70	50	80	0	0	5	1	3	1	1	0	1	1	1	0	0	1
866	1	0	1390	0	0	50	0	0	0	5	1	3	1	1	0	1	1	1	0	0	1
867	1	0	1355	0	0	0	85	0	0	5	1	3	1	1	0	1	1	1	0	0	1
868	1	0	1335	0	0	0	105	0	0	5	1	3	1	1	0	1	2	1	0	0	1
869	1	0	825	0	0	0	0	615	0	5	1	3	1	1	1	1	3	1	0	0	1
870	1	0	1370	0	60	0	10	0	0	3	0	2	1	1	0	0	2	1	0	0	1
871	1	0	1405	0	0	0	35	0	0	3	0	2	1	1	0	0	2	1	0	0	1
872	1	0	1390	0	0	50	0	0	0	3	0	2	1	1	1	0	3	1	0	0	1
873	1	0	1385	0	55	0	0	0	0	5	1	6	1	1	0	1	3	0	0	0	1
874	1	0	1190	0	0	200	50	0	0	5	1	6	1	1	1	1	3	0	0	0	1
875	1	0	1380	0	0	0	60	0	0	5	1	6	1	1	1	1	3	0	0	0	1
876	1	0	1410	0	0	30	0	0	0	2	0	1	1	0	0	1	1	0	0	0	0
877	1	0	1330	0	0	110	0	0	0	2	0	1	1	1	1	1	3	0	0	0	0
878	1	0	1380	0	60	0	0	0	0	2	0	2	1	0	0	1	3	1	0	0	0
879	1	0	1380	0	60	0	0	0	0	2	0	2	1	0	1	1	3	1	0	0	0
880	1	0	1375	0	65	0	0	0	0	2	0	2	1	0	1	1	2	0	0	0	0
881	1	0	1375	0	65	0	0	0	0	2	0	2	1	0	0	1	3	0	0	0	0
882	1	0	1377	0	18	45	0	0	0	3	1	2	1	1	1	1	2	1	0	0	0
883	1	0	1395	0	0	45	0	0	0	3	1	2	1	1	1	1	2	1	0	0	0
884	1	0	1377	0	18	45	0	0	0	3	1	2	1	1	0	1	2	1	0	0	0
885	1	0	1395	0	0	45	0	0	0	3	1	2	1	1	0	1	2	1	0	0	0
886	1	0	1365	0	0	75	0	0	0	3	1	2	1	0	0	1	1	1	0	0	0
887	1	0	1315	0	60	65	0	0	0	2	0	2	1	1	1	1	2	1	0	0	0
888	1	0	1335	0	0	105	0	0	0	2	0	2	1	1	1	1	2	1	0	0	0
889	1	0	1375	0	0	65	0	0	0	2	0	2	1	1	1	1	2	1	0	0	0
890	1	0	1315	0	60	65	0	0	0	2	0	2	1	1	0	1	2	1	0	0	0
891	1	0	1380	0	60	0	0	0	0	2	0	2	1	1	0	1	2	1	0	0	0
892	1	0	1375	0	0	65	0	0	0	2	0	2	1	1	0	1	2	1	0	0	0
893	1	0	1280	0	40	90	0	0	30	2	1	2	1	1	1	1	3	1	0	0	0
894	1	0	1350	0	0	90	0	0	0	2	1	2	1	1	1	1	3	1	0	0	0
895	1	0	1380	0	0	0	0	0	60	2	1	2	1	1	1	1	3	1	0	0	0
896	1	0	1288	0	32	90	0	0	30	2	1	2	1	1	0	1	2	1	0	0	0
897	1	0	1350	0	0	90	0	0	0	2	1	2	1	1	0	1	2	1	0	0	0
898	1	0	1380	0	0	0	0	0	60	2	1	2	1	1	0	1	2	1	0	0	0
899	1	0	1160	0	0	55	0	135	90	2	0	2	1	1	0	1	3	0	0	0	0
900	1	0	1305	0	0	0	0	135	0	2	0	2	1	1	0	1	3	0	0	0	0
901	1	0	1350	0	0	0	0	0	90	2	0	2	1	1	0	1	3	0	0	0	0
902	1	0	1295	0	0	55	0	0	90	2	0	2	1	1	1	1	3	0	0	0	0
903	1	0	1215	0	0	0	0	0	225	2	0	2	1	1	1	1	3	0	0	0	0
904	1	0	1332	0	48	60	0	0	0	2	0	2	1	1	0	1	3	0	0	0	0
905	1	0	1380	0	0	60	0	0	0	2	0	2	1	1	0	1	3	0	0	0	0
906	1	0	1320	0	30	90	0	0	0	2	0	2	1	1	1	1	2	0	0	0	0
907	1	0	1350	0	0	90	0	0	0	2	0	2	1	1	1	1	2	0	0	0	0
908	1	0	1328	0	27	85	0	0	0	2	0	1	1	1	1	1	2	0	0	0	0
909	1	0	1355	0	0	85	0	0	0	2	0	1	1	1	1	1	2	0	0	0	0
910	1	0	1290	0	65	85	0	0	0	2	0	1	1	1	0	1	2	0	0	0	0
911	1	0	1355	0	0	85	0	0	0	2	0	1	1	1	0	1	2	0	0	0	0
912	1	0	1335	0	0	105	0	0	0	2	0	1	1	1	1	1	2	0	0	0	0
913	1	0	1310	0	55	75	0	0	0	2	0	1	1	1	0	1	1	0	0	0	0
914	1	0	1365	0	0	75	0	0	0	2	0	1	1	1	0	1	1	0	0	0	0
915	1	0	1335	0	25	80	0	0	0	4	0	2	1	1	0	1	2	0	0	0	0
916	1	0	1415	0	25	0	0	0	0	4	0	2	1	1	0	1	2	0	0	0	0
917	1	0	1360	0	0	80	0	0	0	4	0	2	1	1	0	1	2	0	0	0	0
918	1	0	1310	0	50	80	0	0	0	4	0	2	1	1	1	1	3	0	0	0	0
919	1	0	1360	0	0	80	0	0	0	4	0	2	1	1	1	1	3	0	0	0	0
920	1	0	1420	0	20	0	0	0	0	5	1	2	1	0	0	1	3	0	0	0	0
921	1	0	1365	0	20	55	0	0	0	5	1	2	1	1	1	1	3	0	0	0	0
922	1	0	1385	0	0	55	0	0	0	5	1	2	1	1	1	1	3	0	0	0	0
923	1	0	1320	0	35	85	0	0	0	2	0	2	1	1	0	1	2	1	0	0	0
924	1	0	1300	0	0	140	0	0	0	2	0	2	1	1	0	1	2	1	0	0	0
925	1	0	1315	0	40	85	0	0	0	2	0	2	1	1	1	1	2	1	0	0	0
926	1	0	1355	0	0	85	0	0	0	2	0	2	1	1	1	1	2	1	0	0	0
927	1	0	1160	0	35	245	0	0	0	2	0	1	1	1	0	1	3	0	0	0	0
928	1	0	1195	0	0	245	0	0	0	2	0	1	1	1	0	1	3	0	0	0	0
929	1	0	1145	0	50	245	0	0	0	2	0	1	1	1	1	1	3	0	0	0	0
930	1	0	1195	0	0	245	0	0	0	2	0	1	1	1	1	1	3	0	0	0	0
931	1	0	882	558	0	0	0	0	0	2	1	2	1	1	1	1	3	1	0	0	0
932	1	0	881	559	0	0	0	0	0	2	1	2	1	1	0	1	3	1	0	0	0
933	1	0	1335	0	0	105	0	0	0	2	0	2	1	0	1	1	3	1	0	0	0
934	1	0	1335	0	0	105	0	0	0	2	0	2	1	1	0	1	3	1	0	0	0
935	1	0	1285	0	100	55	0	0	0	3	0	1	1	1	1	1	2	0	0	0	0
936	1	0	1385	0	0	55	0	0	0	3	0	1	1	1	1	1	2	0	0	0	0
937	1	0	1285	0	100	55	0	0	0	3	0	1	1	1	0	1	2	0	0	0	0
938	1	0	1385	0	0	55	0	0	0	3	0	1	1	1	0	1	2	0	0	0	0
939	1	0	1382	0	0	58	0	0	0	2	0	1	1	0	0	0	3	1	1	0	0
940	1	0	1365	0	20	55	0	0	0	2	0	1	1	1	1	1	3	1	1	0	0
941	1	0	1385	0	0	55	0	0	0	2	0	1	1	1	1	1	3	1	1	0	0
942	1	0	1300	0	75	65	0	0	0	2	0	2	1	1	1	1	3	0	0	0	0
943	1	0	1315	0	0	125	0	0	0	2	0	2	1	1	1	1	3	0	0	0	0
944	1	0	1300	0	75	65	0	0	0	2	0	2	1	1	0	1	2	0	0	0	0
945	1	0	1315	0	0	125	0	0	0	2	0	2	1	1	0	1	2	0	0	0	0
946	1	0	1420	0	20	0	0	0	0	2	0	2	1	0	0	1	2	0	0	0	0
947	1	0	1420	0	20	0	0	0	0	2	0	2	1	0	0	1	2	0	0	0	0
948	1	0	1380	0	60	0	0	0	0	2	0	2	1	0	1	1	3	0	0	0	0
949	1	0	1390	0	0	50	0	0	0	3	0	2	1	0	1	1	3	1	0	0	0
950	1	0	1380	0	0	60	0	0	0	3	0	2	1	1	0	1	3	1	0	0	0
951	1	0	1400	0	0	40	0	0	0	5	0	7	1	1	1	0	2	1	1	0	1
952	1	0	1370	0	40	30	0	0	0	5	0	7	1	1	0	0	3	1	1	0	1
953	1	0	1325	0	0	115	0	0	0	5	0	7	1	1	0	0	3	1	1	0	1
954	1	0	1365	0	0	75	0	0	0	2	0	1	1	1	1	0	2	0	0	0	0
955	1	0	1385	0	0	55	0	0	0	2	0	1	1	1	0	0	2	0	0	0	0
956	1	0	1240	0	60	55	0	85	0	2	0	2	1	0	0	1	3	1	0	0	0
957	1	0	1385	0	0	55	0	0	0	2	0	2	1	0	0	1	3	1	0	0	0
958	1	0	1355	0	0	0	0	85	0	2	0	2	1	0	0	1	3	1	0	0	0
959	1	0	1240	0	60	55	0	85	0	2	0	2	1	0	1	1	3	1	0	0	0
960	1	0	1385	0	0	55	0	0	0	2	0	2	1	0	1	1	3	1	0	0	0
961	1	0	1355	0	0	0	0	85	0	2	0	2	1	0	1	1	3	1	0	0	0
962	1	0	1380	0	0	60	0	0	0	5	1	2	1	1	1	1	3	1	0	0	0
963	1	0	1380	0	0	60	0	0	0	5	1	2	1	1	0	1	2	1	0	0	0
964	1	0	1330	0	0	110	0	0	0	4	0	2	1	0	1	1	1	1	1	0	0
965	1	0	1380	0	0	60	0	0	0	4	0	2	1	0	0	1	1	1	1	0	0
966	1	0	1330	0	0	0	0	110	0	2	0	2	1	1	1	1	3	0	0	0	0
967	1	0	1330	0	0	0	0	110	0	2	0	2	1	1	0	1	3	0	0	0	0
968	1	0	1435	0	0	0	5	0	0	5	1	8	1	1	0	1	3	0	0	0	1
969	1	0	1380	0	0	60	0	0	0	5	1	8	1	1	1	1	3	0	0	0	1
970	1	0	1290	0	80	70	0	0	0	2	0	3	1	0	0	1	3	0	0	0	0
971	1	0	1370	0	0	70	0	0	0	2	0	3	1	0	0	1	3	0	0	0	0
972	1	0	1325	0	0	110	5	0	0	2	0	3	1	1	1	1	3	0	0	0	0
973	1	0	1435	0	0	0	5	0	0	2	0	3	1	1	1	1	3	0	0	0	0
974	1	0	1355	0	0	0	0	85	0	2	0	3	1	1	1	1	3	0	0	0	0
975	1	0	1400	0	0	0	40	0	0	2	0	3	1	1	0	0	2	0	0	0	0
976	1	0	1365	0	75	0	0	0	0	3	0	4	1	1	0	1	2	0	0	0	0
977	1	0	1365	0	75	0	0	0	0	3	0	4	1	1	1	1	2	0	0	0	0
978	1	0	913	527	0	0	0	0	0	3	1	3	1	1	1	1	3	1	0	0	0
979	1	0	1322	0	118	0	0	0	0	3	1	3	1	1	0	1	3	1	0	0	0
980	1	0	915	0	0	0	0	525	0	2	1	3	1	1	1	1	3	1	0	0	0
981	1	0	915	0	0	0	0	525	0	2	1	3	1	1	0	1	3	1	0	0	0
982	1	0	1410	0	0	30	0	0	0	2	0	3	1	0	1	1	3	1	0	0	0
983	1	0	1362	0	78	0	0	0	0	2	0	3	1	0	0	1	3	1	0	0	0
984	1	0	1350	0	0	90	0	0	0	3	1	2	1	1	1	1	3	1	1	0	0
985	1	0	1345	0	0	95	0	0	0	3	1	2	1	1	0	1	3	1	1	0	0
986	1	0	1230	0	0	210	0	0	0	2	0	1	1	1	0	1	3	0	0	0	0
987	1	0	1380	0	60	0	0	0	0	2	0	1	1	1	1	1	3	0	0	0	0
988	1	0	1335	0	45	0	60	0	0	2	0	1	1	1	1	1	2	0	0	0	0
989	1	0	1380	0	0	0	60	0	0	2	0	1	1	1	1	1	2	0	0	0	0
990	1	0	1320	0	0	120	0	0	0	2	0	1	1	1	0	1	2	0	0	0	0
991	1	0	1363	0	0	77	0	0	0	2	0	1	1	1	1	1	3	1	0	0	0
992	1	0	1260	0	180	0	0	0	0	2	0	1	1	1	0	1	3	1	0	0	0
993	1	0	1350	0	90	0	0	0	0	2	0	2	1	1	0	1	3	0	1	0	0
994	1	0	1350	0	90	0	0	0	0	2	0	2	1	1	1	1	3	0	1	0	0
995	1	0	1350	0	90	0	0	0	0	2	0	2	1	1	0	1	2	1	0	0	0
996	1	0	1320	0	0	120	0	0	0	2	0	2	1	1	1	1	3	1	0	0	0
997	1	0	1310	0	0	130	0	0	0	2	0	2	1	0	1	1	2	0	0	0	0
998	1	0	1240	0	0	200	0	0	0	2	0	2	1	1	0	1	3	0	0	0	0
999	1	0	1270	0	110	60	0	0	0	2	0	2	1	1	1	1	2	1	0	0	0
1000	1	0	1300	0	0	140	0	0	0	2	0	2	1	1	1	1	2	1	0	0	0
1001	1	0	1385	0	0	55	0	0	0	2	0	2	1	1	0	1	2	1	0	0	0
1002	1	0	1395	0	0	45	0	0	0	2	0	2	1	1	1	1	3	1	0	0	0
1003	1	0	1395	0	0	45	0	0	0	2	0	2	1	1	0	1	3	1	0	0	0
1004	1	0	1255	0	0	165	0	0	20	2	0	2	1	1	0	1	2	1	1	0	0
1005	1	0	1420	0	0	0	0	0	20	2	0	2	1	1	0	1	2	1	1	0	0
1006	1	0	830	610	0	0	0	0	0	2	0	2	1	1	1	1	2	1	1	0	0
1007	1	0	1420	0	10	0	0	10	0	2	0	2	1	0	1	1	2	0	1	0	0
1008	1	0	1430	0	0	0	0	10	0	2	0	2	1	0	1	1	2	0	1	0	0
1009	1	0	1420	0	10	0	0	10	0	2	0	2	1	1	0	1	2	0	1	0	0
1010	1	0	1430	0	0	0	0	10	0	2	0	2	1	1	0	1	2	0	1	0	0
1011	1	0	1392	0	48	0	0	0	0	3	1	2	1	1	1	1	2	1	1	0	0
1012	1	0	923	517	0	0	0	0	0	3	1	2	1	1	0	1	3	1	1	0	0
1013	1	0	1125	0	0	0	0	315	0	2	0	2	1	1	1	1	3	0	1	0	0
1014	1	0	1125	0	0	0	0	315	0	2	0	2	1	1	0	1	3	0	1	0	0
1015	1	0	1340	0	60	0	40	0	0	4	1	2	1	1	0	1	3	0	0	0	1
1016	1	0	1400	0	0	0	40	0	0	4	1	2	1	1	0	1	3	0	0	0	1
1017	1	0	1400	0	0	0	40	0	0	4	1	2	1	1	0	1	3	0	0	0	1
1018	1	0	1380	0	60	0	0	0	0	4	1	2	1	1	1	1	3	0	0	0	1
1019	1	0	1400	0	0	0	40	0	0	4	1	2	1	1	1	1	3	0	0	0	1
1020	1	0	1255	0	0	0	0	0	185	2	0	3	1	0	0	1	2	0	0	0	0
1021	1	0	1345	0	0	0	95	0	0	2	0	3	1	1	0	0	1	0	0	0	0
1022	1	0	1192	0	0	0	0	248	0	4	0	3	1	1	0	1	2	1	0	0	0
1023	1	0	1398	0	0	0	42	0	0	4	0	3	1	0	1	1	3	1	0	0	0
1024	1	0	1135	0	55	100	0	150	0	2	0	1	1	1	1	1	2	1	0	0	0
1025	1	0	1340	0	0	100	0	0	0	2	0	1	1	1	1	1	2	1	0	0	0
1026	1	0	1290	0	0	0	0	150	0	2	0	1	1	1	1	1	2	1	0	0	0
1027	1	0	1155	0	55	100	0	130	0	2	0	1	1	1	0	1	2	1	0	0	0
1028	1	0	1340	0	0	100	0	0	0	2	0	1	1	1	0	1	2	1	0	0	0
1029	1	0	1310	0	0	0	0	130	0	2	0	1	1	1	0	1	2	1	0	0	0
1030	1	0	1395	0	0	45	0	0	0	2	0	1	1	1	0	1	2	0	0	0	0
1031	1	0	1395	0	0	45	0	0	0	2	0	1	1	0	1	1	3	0	0	0	0
1032	1	0	1010	320	110	0	0	0	0	4	0	1	1	1	1	1	3	1	0	0	0
1033	1	0	1330	0	110	0	0	0	0	4	0	1	1	1	1	1	3	1	0	0	0
1034	1	0	1275	0	120	0	45	0	0	4	0	1	1	1	0	1	3	1	0	0	0
1035	1	0	1390	0	0	0	50	0	0	4	0	1	1	1	0	1	3	1	0	0	0
1036	1	0	1275	0	0	0	0	0	165	2	0	2	1	1	1	1	3	1	0	0	0
1037	1	0	1320	0	120	0	0	0	0	2	0	2	1	1	0	1	3	1	0	0	0
1038	1	0	1365	0	0	75	0	0	0	2	0	2	1	1	0	1	2	1	1	0	0
1039	1	0	1365	0	0	75	0	0	0	2	0	2	1	1	0	1	2	1	1	0	0
1040	1	0	1425	0	0	0	15	0	0	2	0	2	1	1	1	1	2	1	1	0	0
1041	1	0	1390	0	40	0	10	0	0	4	1	2	1	1	0	1	2	1	1	0	1
1042	1	0	1430	0	0	0	10	0	0	4	1	2	1	1	0	1	2	1	1	0	1
1043	1	0	1430	0	0	0	10	0	0	4	1	2	1	1	1	1	2	1	1	0	1
1044	1	0	1415	0	25	0	0	0	0	3	1	2	1	0	1	1	2	0	0	0	0
1045	1	0	1415	0	25	0	0	0	0	3	1	2	1	0	0	1	1	0	0	0	0
1046	1	0	1412	0	28	0	0	0	0	3	0	2	1	1	0	1	2	1	0	0	1
1047	1	0	1360	0	0	68	12	0	0	3	0	2	1	1	1	1	2	1	0	0	1
1048	1	0	1418	0	0	0	22	0	0	3	0	2	1	1	1	1	2	1	0	0	1
1049	1	0	1330	0	0	100	10	0	0	3	0	1	1	1	1	1	3	1	0	0	0
1050	1	0	1430	0	0	0	10	0	0	3	0	1	1	1	1	1	3	1	0	0	0
1051	1	0	1340	0	0	100	0	0	0	3	0	1	1	1	0	1	2	1	0	0	0
1052	1	0	1370	0	0	70	0	0	0	2	0	2	1	0	0	1	2	0	0	0	0
1053	1	0	1330	0	50	60	0	0	0	2	0	2	1	0	1	1	2	0	0	0	0
1054	1	0	1320	0	0	120	0	0	0	2	0	2	1	0	1	1	2	0	0	0	0
1055	1	0	1266	0	35	0	51	0	88	2	0	2	1	1	1	1	3	0	1	0	0
1056	1	0	1405	0	35	0	0	0	0	2	0	2	1	1	1	1	3	0	1	0	0
1057	1	0	1411	0	0	0	29	0	0	2	0	2	1	1	1	1	3	0	1	0	0
1058	1	0	1389	0	0	0	51	0	0	2	0	2	1	1	1	1	3	0	1	0	0
1059	1	0	1352	0	0	0	0	0	88	2	0	2	1	1	1	1	3	0	1	0	0
1060	1	0	1182	0	55	0	0	115	88	2	0	2	1	1	0	1	3	0	1	0	0
1061	1	0	1349	0	0	0	0	91	0	2	0	2	1	1	0	1	3	0	1	0	0
1062	1	0	1325	0	0	0	0	115	0	2	0	2	1	1	0	1	3	0	1	0	0
1063	1	0	1352	0	0	0	0	0	88	2	0	2	1	1	0	1	3	0	1	0	0
1064	1	0	1050	0	0	0	0	390	0	2	0	2	1	1	0	1	2	0	0	0	0
1065	1	0	1060	0	0	0	0	380	0	2	0	2	1	1	1	1	2	0	0	0	0
1066	1	0	1380	0	60	0	0	0	0	4	1	1	1	1	0	1	2	1	0	0	0
1067	1	0	1260	0	0	180	0	0	0	4	1	1	1	1	1	1	3	1	0	0	0
1068	1	0	1355	0	0	85	0	0	0	2	0	1	1	1	0	1	2	1	0	0	0
1069	1	0	1265	0	0	175	0	0	0	2	0	1	1	1	1	1	2	1	0	0	0
1070	1	0	1270	0	50	120	0	0	0	4	1	2	1	1	0	1	3	0	0	0	0
1071	1	0	1320	0	0	120	0	0	0	4	1	2	1	1	0	1	3	0	0	0	0
1072	1	0	1270	0	50	120	0	0	0	4	1	2	1	1	1	1	3	0	0	0	0
1073	1	0	1320	0	0	120	0	0	0	4	1	2	1	1	1	1	3	0	0	0	0
1074	1	0	1420	0	0	0	20	0	0	4	1	1	1	1	1	1	2	1	1	0	0
1075	1	0	1420	0	0	0	20	0	0	4	1	1	1	1	0	1	2	1	1	0	0
1076	1	0	1352	0	18	0	0	70	0	3	0	2	1	1	0	1	3	1	1	0	0
1077	1	0	1370	0	0	0	0	70	0	3	0	2	1	1	0	1	3	1	1	0	0
1078	1	0	1352	0	18	0	0	70	0	3	0	2	1	1	1	1	2	1	1	0	0
1079	1	0	1370	0	0	0	0	70	0	3	0	2	1	1	1	1	2	1	1	0	0
1080	1	0	1395	0	45	0	0	0	0	4	1	3	1	1	0	1	2	0	1	0	0
1081	1	0	1395	0	45	0	0	0	0	4	1	3	1	1	1	1	2	0	1	0	0
1082	1	0	1240	0	0	200	0	0	0	3	0	2	1	1	1	1	2	1	0	0	0
1083	1	0	1170	0	70	200	0	0	0	3	0	2	1	1	0	1	2	1	0	0	0
1084	1	0	1240	0	0	200	0	0	0	3	0	2	1	1	0	1	2	1	0	0	0
1085	1	0	1360	0	0	80	0	0	0	4	1	2	1	1	1	1	3	1	0	0	0
1086	1	0	1360	0	0	80	0	0	0	4	1	2	1	1	0	1	2	1	0	0	0
1087	1	0	1350	0	0	90	0	0	0	2	0	1	1	1	1	1	3	1	0	0	0
1088	1	0	1310	0	40	90	0	0	0	2	0	1	1	1	0	1	3	1	0	0	0
1089	1	0	1350	0	0	90	0	0	0	2	0	1	1	1	0	1	3	1	0	0	0
1090	1	0	1350	0	90	0	0	0	0	2	0	1	1	1	1	1	2	1	0	0	0
1091	1	0	1425	0	0	0	15	0	0	2	0	1	1	1	0	1	2	1	0	0	0
1092	1	0	1290	0	90	60	0	0	0	2	1	1	1	0	1	1	3	1	0	0	0
1093	1	0	1350	0	90	0	0	0	0	2	1	1	1	0	1	1	3	1	0	0	0
1094	1	0	1380	0	0	60	0	0	0	2	1	1	1	0	1	1	3	1	0	0	0
1095	1	0	1230	0	150	60	0	0	0	2	1	1	1	0	0	1	3	1	0	0	0
1096	1	0	1290	0	150	0	0	0	0	2	1	1	1	0	0	1	3	1	0	0	0
1097	1	0	1380	0	0	60	0	0	0	2	1	1	1	0	0	1	3	1	0	0	0
1098	1	0	1372	0	58	0	10	0	0	5	1	4	1	1	0	1	3	1	0	1	1
1099	1	0	1430	0	0	0	10	0	0	5	1	4	1	1	0	1	3	1	0	1	1
1100	1	0	1430	0	0	0	10	0	0	5	1	4	1	1	0	1	3	1	0	1	1
1101	1	0	1372	0	58	0	10	0	0	5	1	4	1	1	1	1	2	1	0	1	1
1102	1	0	1430	0	0	0	10	0	0	5	1	4	1	1	1	1	2	1	0	1	1
1103	1	0	1233	0	0	207	0	0	0	4	0	2	1	1	0	1	2	0	1	0	0
1104	1	0	1233	0	0	207	0	0	0	4	0	2	1	1	1	1	3	0	1	0	0
1105	1	0	1297	0	0	120	23	0	0	4	0	3	1	1	0	1	3	1	0	0	1
1106	1	0	1407	0	0	0	33	0	0	4	0	3	1	1	0	1	3	1	0	0	1
1107	1	0	1350	0	90	0	0	0	0	4	0	3	1	1	1	1	2	1	0	0	1
1108	1	0	1260	0	0	0	0	180	0	3	1	2	1	1	0	1	3	1	0	0	0
1109	1	0	1260	0	0	0	0	180	0	3	1	2	1	1	0	1	3	1	0	0	0
1110	1	0	1260	0	0	0	0	180	0	3	1	2	1	1	1	1	2	1	0	0	0
1111	1	0	1292	0	0	0	0	148	0	2	0	2	1	0	0	1	1	0	1	0	0
1112	1	0	1385	0	0	0	0	55	0	2	0	2	1	0	1	1	1	0	1	0	0
1113	1	0	1405	0	30	0	0	5	0	2	1	3	1	1	1	1	3	1	1	0	0
1114	1	0	1375	0	0	0	0	65	0	2	1	3	1	1	1	1	3	1	1	0	0
1115	1	0	1310	0	0	0	0	130	0	2	1	3	1	1	0	1	2	1	1	0	0
1116	1	0	1260	0	60	120	0	0	0	5	1	3	1	1	0	1	3	1	0	0	0
1117	1	0	1320	0	0	120	0	0	0	5	1	3	1	1	0	1	3	1	0	0	0
1118	1	0	1320	0	0	120	0	0	0	5	1	3	1	1	1	1	2	1	0	0	0
1119	1	0	1195	0	105	140	0	0	0	3	0	2	1	1	1	1	2	1	0	0	0
1120	1	0	1300	0	0	140	0	0	0	3	0	2	1	1	1	1	2	1	0	0	0
1121	1	0	1195	0	105	140	0	0	0	3	0	2	1	1	0	1	2	1	0	0	0
1122	1	0	1300	0	0	140	0	0	0	3	0	2	1	1	0	1	2	1	0	0	0
1123	1	0	1405	0	35	0	0	0	0	2	0	3	1	1	1	1	3	1	0	0	0
1124	1	0	1090	0	0	0	0	350	0	2	0	3	1	1	0	1	3	1	0	0	0
1125	1	0	1380	0	0	60	0	0	0	3	0	2	1	1	1	1	2	1	0	0	0
1126	1	0	1360	0	80	0	0	0	0	3	0	2	1	1	0	1	2	1	0	0	0
1127	1	0	1230	0	70	140	0	0	0	3	1	3	1	1	0	1	2	1	0	0	0
1128	1	0	1300	0	0	140	0	0	0	3	1	3	1	1	0	1	2	1	0	0	0
1129	1	0	1300	0	0	140	0	0	0	3	1	3	1	1	1	1	2	1	0	0	0
1130	1	0	1265	0	60	115	0	0	0	3	1	2	1	1	1	1	2	1	0	1	0
1131	1	0	1325	0	0	115	0	0	0	3	1	2	1	1	1	1	2	1	0	1	0
1132	1	0	1240	0	0	200	0	0	0	3	1	2	1	1	0	1	2	1	0	1	0
1133	1	0	1240	0	0	200	0	0	0	3	1	2	1	1	0	1	2	1	0	1	0
1134	1	0	990	0	0	0	0	0	450	3	0	2	1	1	1	1	2	1	0	0	0
1135	1	0	1395	0	45	0	0	0	0	3	0	2	1	1	0	1	2	1	0	0	0
1136	1	0	1170	0	35	0	0	0	235	3	1	2	1	1	0	1	2	1	0	0	0
1137	1	0	1205	0	0	0	0	0	235	3	1	2	1	1	0	1	2	1	0	0	0
1138	1	0	1080	0	0	0	0	0	360	3	1	2	1	1	1	1	3	1	0	0	0
1139	1	0	1340	0	100	0	0	0	0	2	0	1	1	1	0	1	2	1	0	0	0
1140	1	0	1432	0	0	0	0	8	0	2	0	1	1	1	1	1	2	1	0	0	0
1141	1	0	1410	0	0	30	0	0	0	3	0	2	1	1	0	1	2	1	0	0	0
1142	1	0	1370	0	40	30	0	0	0	3	0	2	1	1	1	1	2	1	0	0	0
1143	1	0	1410	0	0	30	0	0	0	3	0	2	1	1	1	1	2	1	0	0	0
1144	1	0	1340	0	55	45	0	0	0	2	0	2	1	1	0	1	3	0	0	0	0
1145	1	0	1350	0	0	90	0	0	0	2	0	2	1	1	0	1	3	0	0	0	0
1146	1	0	1265	0	0	175	0	0	0	2	0	2	1	1	1	1	3	0	0	0	0
1147	1	0	1405	0	35	0	0	0	0	2	0	2	1	1	0	1	3	0	0	0	0
1148	1	0	1327	0	0	103	10	0	0	2	0	2	1	1	1	1	3	0	0	0	0
1149	1	0	1415	0	0	0	25	0	0	2	0	2	1	1	1	1	3	0	0	0	0
1150	1	0	1410	0	0	0	10	0	20	5	0	2	1	1	0	1	1	1	0	0	1
1151	1	0	1420	0	0	0	0	0	20	5	0	2	1	1	0	1	1	1	0	0	1
1152	1	0	1430	0	0	10	0	0	0	5	0	2	1	1	1	1	2	1	0	0	1
1153	1	0	1315	0	20	105	0	0	0	4	0	3	1	1	0	1	3	1	1	0	0
1154	1	0	1400	0	0	40	0	0	0	4	0	3	1	1	0	1	3	1	1	0	0
1155	1	0	1335	0	0	105	0	0	0	4	0	3	1	1	0	1	3	1	1	0	0
1156	1	0	1290	0	75	75	0	0	0	4	0	3	1	1	1	1	2	1	1	0	0
1157	1	0	1365	0	0	75	0	0	0	4	0	3	1	1	1	1	2	1	1	0	0
1158	1	0	1380	0	0	60	0	0	0	2	0	1	1	1	0	1	2	1	0	0	0
1159	1	0	1380	0	0	60	0	0	0	2	0	1	1	1	1	1	2	1	0	0	0
1160	1	0	1310	0	130	0	0	0	0	4	1	2	1	1	0	1	2	1	1	0	0
1161	1	0	1365	0	0	0	0	0	75	4	1	2	1	1	1	1	2	1	1	0	0
1162	1	0	1280	0	15	30	0	0	115	2	0	2	1	1	0	1	2	0	0	0	0
1163	1	0	1410	0	0	30	0	0	0	2	0	2	1	1	0	1	2	0	0	0	0
1164	1	0	1325	0	0	0	0	0	115	2	0	2	1	1	0	1	2	0	0	0	0
1165	1	0	1350	0	0	90	0	0	0	2	0	2	1	1	1	1	2	0	0	0	0
1166	1	0	1300	0	0	0	0	0	140	4	1	2	1	1	0	1	2	0	0	0	0
1167	1	0	1330	0	0	110	0	0	0	4	1	2	1	1	1	1	2	0	0	0	0
1168	1	0	1200	0	0	230	0	0	10	2	0	1	1	1	0	1	2	1	0	0	0
1169	1	0	1430	0	0	0	0	0	10	2	0	1	1	1	0	1	2	1	0	0	0
1170	1	0	1340	0	0	100	0	0	0	2	0	1	1	1	1	1	3	1	0	0	0
1171	1	0	1400	0	40	0	0	0	0	4	0	2	1	1	0	1	2	1	1	0	0
1172	1	0	1370	0	0	40	30	0	0	4	0	2	1	1	1	1	2	1	1	0	0
1173	1	0	1380	0	0	0	60	0	0	4	0	2	1	1	1	1	2	1	1	0	0
1174	1	0	1350	0	0	90	0	0	0	2	0	1	1	0	0	1	3	0	0	0	0
1175	1	0	1350	0	0	90	0	0	0	2	0	1	1	0	1	1	2	0	0	0	0
1176	1	0	1340	0	0	100	0	0	0	3	1	4	1	1	1	1	3	1	0	0	0
1177	1	0	1340	0	0	100	0	0	0	3	1	4	1	1	0	1	3	1	0	0	0
1178	1	0	1355	0	0	85	0	0	0	2	1	3	1	1	0	1	3	0	0	0	0
1179	1	0	860	580	0	0	0	0	0	2	1	3	1	1	0	1	3	0	0	0	0
1180	1	0	1260	0	0	180	0	0	0	2	0	1	1	1	0	1	2	0	0	0	0
1181	1	0	1260	0	0	180	0	0	0	2	0	1	1	1	1	1	2	0	0	0	0
1182	1	0	1353	0	0	87	0	0	0	3	1	2	1	1	0	1	2	1	0	0	0
1183	1	0	1353	0	0	87	0	0	0	3	1	2	1	1	1	1	3	1	0	0	0
1184	1	0	1370	0	0	70	0	0	0	2	0	2	1	0	0	1	3	0	0	1	0
1185	1	0	1370	0	0	70	0	0	0	2	0	2	1	0	1	1	3	0	0	1	0
1186	1	0	1381	0	0	27	0	32	0	2	0	1	1	1	0	1	4	1	0	0	0
1187	1	0	1408	0	0	0	0	32	0	2	0	1	1	1	0	1	4	1	0	0	0
1188	1	0	1343	0	0	97	0	0	0	2	0	1	1	1	1	1	3	1	0	0	0
1189	1	0	1313	0	0	100	0	27	0	2	0	2	1	1	0	1	2	1	1	0	0
1190	1	0	1413	0	0	0	0	27	0	2	0	2	1	1	0	1	2	1	1	0	0
1191	1	0	1340	0	0	100	0	0	0	2	0	2	1	1	1	1	2	1	1	0	0
1192	1	0	1373	0	67	0	0	0	0	2	0	2	1	1	0	1	2	0	1	0	0
1193	1	0	1294	0	0	146	0	0	0	2	0	2	1	1	1	1	2	0	1	0	0
1194	1	0	1246	0	0	194	0	0	0	2	0	2	1	1	0	1	2	1	0	0	0
1195	1	0	1246	0	0	194	0	0	0	2	0	2	1	1	1	1	2	1	0	0	0
1196	1	0	1341	0	45	54	0	0	0	2	0	1	1	0	0	1	2	1	0	0	0
1197	1	0	1319	0	0	121	0	0	0	2	0	1	1	0	0	1	2	1	0	0	0
1198	1	0	1363	0	24	53	0	0	0	2	0	1	1	0	1	1	2	1	0	0	0
1199	1	0	1387	0	0	53	0	0	0	2	0	1	1	0	1	1	2	1	0	0	0
1200	1	0	1361	0	72	7	0	0	0	2	0	2	1	1	0	1	2	1	0	0	0
1201	1	0	1378	0	0	62	0	0	0	2	0	2	1	1	0	1	2	1	0	0	0
1202	1	0	1433	0	0	7	0	0	0	2	0	2	1	1	0	1	2	1	0	0	0
1203	1	0	1396	0	37	7	0	0	0	2	0	2	1	1	1	1	2	1	0	0	0
1204	1	0	1342	0	0	98	0	0	0	2	0	2	1	1	1	1	2	1	0	0	0
1205	1	0	1433	0	0	7	0	0	0	2	0	2	1	1	1	1	2	1	0	0	0
1206	1	0	1340	0	0	100	0	0	0	2	0	2	1	1	1	1	2	1	0	0	0
1207	1	0	1340	0	0	100	0	0	0	2	0	2	1	1	0	1	2	1	0	0	0
1208	1	0	1350	0	0	90	0	0	0	3	0	2	1	1	1	1	2	0	0	0	0
1209	1	0	1370	0	0	70	0	0	0	3	0	2	1	1	0	1	2	0	0	0	0
1210	1	0	1362	0	0	78	0	0	0	2	0	2	1	0	1	1	1	1	0	0	0
1211	1	0	1350	0	0	90	0	0	0	2	0	2	1	0	0	1	1	1	0	0	0
1212	1	0	1315	0	0	125	0	0	0	3	0	3	1	1	1	1	3	0	0	0	0
1213	1	0	1315	0	0	125	0	0	0	3	0	3	1	1	0	1	3	0	0	0	0
1214	1	0	1290	0	0	150	0	0	0	3	0	2	1	1	0	1	3	1	0	0	0
1215	1	0	1290	0	0	150	0	0	0	3	0	2	1	1	1	1	2	1	0	0	0
1216	1	0	1335	0	0	105	0	0	0	2	0	2	1	1	0	1	3	1	0	0	0
1217	1	0	1335	0	0	105	0	0	0	2	0	2	1	1	1	1	2	1	0	0	0
1218	1	0	1335	0	0	105	0	0	0	3	0	2	1	1	0	1	2	1	0	0	0
1219	1	0	1335	0	0	105	0	0	0	3	0	2	1	1	1	1	2	1	0	0	0
1220	1	0	1315	0	0	115	10	0	0	3	1	4	1	1	0	1	2	1	0	0	0
1221	1	0	1430	0	0	0	10	0	0	3	1	4	1	1	0	1	2	1	0	0	0
1222	1	0	1327	0	0	113	0	0	0	3	1	4	1	1	1	1	2	1	0	0	0
1223	1	0	1375	0	0	65	0	0	0	2	0	2	1	1	0	1	1	0	0	0	0
1224	1	0	1270	0	0	170	0	0	0	2	0	2	1	0	1	1	1	0	0	0	0
1225	1	0	1302	0	0	138	0	0	0	3	1	3	1	1	0	1	3	1	0	0	0
1226	1	0	1302	0	0	138	0	0	0	3	1	3	1	1	1	1	2	1	0	0	0
1227	1	0	1296	0	0	144	0	0	0	2	0	2	1	1	1	1	3	1	0	0	0
1228	1	0	1296	0	0	144	0	0	0	2	0	2	1	1	0	1	3	1	0	0	0
1229	1	0	1380	0	60	0	0	0	0	2	1	2	1	1	0	1	3	1	0	0	0
1230	1	0	950	490	0	0	0	0	0	2	1	2	1	1	1	1	3	1	0	0	0
1231	1	0	983	0	0	0	0	457	0	4	1	4	1	1	1	1	3	1	0	0	0
1232	1	0	983	0	0	0	0	457	0	4	1	4	1	1	0	1	3	1	0	0	0
1233	1	0	1420	0	20	0	0	0	0	3	1	2	1	1	0	1	2	1	0	0	1
1234	1	0	1315	0	0	125	0	0	0	3	1	2	1	1	1	1	3	1	0	0	1
1235	1	0	1390	0	50	0	0	0	0	2	0	1	1	1	0	1	2	1	0	0	0
1236	1	0	1390	0	50	0	0	0	0	2	0	1	1	1	1	1	3	1	0	0	0
1237	1	0	1320	0	0	120	0	0	0	3	0	3	1	1	0	1	2	1	1	0	0
1238	1	0	1320	0	0	120	0	0	0	3	0	3	1	1	1	1	2	1	1	0	0
1239	1	0	1305	0	15	120	0	0	0	5	1	2	1	1	0	1	1	1	0	0	0
1240	1	0	1230	0	0	210	0	0	0	5	1	2	1	1	0	1	1	1	0	0	0
1241	1	0	1305	0	15	120	0	0	0	5	1	2	1	1	1	1	2	1	0	0	0
1242	1	0	1230	0	0	210	0	0	0	5	1	2	1	1	1	1	2	1	0	0	0
1243	1	0	1340	0	0	0	0	0	100	2	0	2	1	0	1	1	3	0	0	0	0
1244	1	0	1340	0	0	0	0	0	100	2	0	2	1	0	0	1	3	0	0	0	0
1245	1	0	1365	0	35	40	0	0	0	2	0	1	1	0	1	0	2	1	0	0	0
1246	1	0	1400	0	0	40	0	0	0	2	0	1	1	0	1	0	2	1	0	0	0
1247	1	0	1370	0	0	70	0	0	0	2	0	1	1	0	0	0	1	1	0	0	0
1248	1	0	1275	0	0	0	0	165	0	4	1	6	1	1	1	1	3	1	0	0	1
1249	1	0	1343	0	67	0	30	0	0	4	1	6	1	1	0	1	2	1	0	0	1
1250	1	0	1380	0	0	0	60	0	0	4	1	6	1	1	0	1	2	1	0	0	1
1251	1	0	1380	0	0	60	0	0	0	2	0	3	1	1	0	1	3	0	0	0	0
1252	1	0	1380	0	0	60	0	0	0	2	0	3	1	1	1	1	3	0	0	0	0
1253	1	0	1420	0	20	0	0	0	0	3	0	1	1	1	0	1	3	1	0	0	0
1254	1	0	1420	0	20	0	0	0	0	3	0	1	1	1	1	1	3	1	0	0	0
1255	1	0	1270	0	0	170	0	0	0	4	0	2	1	1	0	1	2	1	0	0	0
1256	1	0	1250	0	50	140	0	0	0	4	0	2	1	1	1	1	2	1	0	0	0
1257	1	0	1300	0	0	140	0	0	0	4	0	2	1	1	1	1	2	1	0	0	0
1258	1	0	1250	0	50	140	0	0	0	3	1	2	1	1	0	1	3	1	0	0	0
1259	1	0	1300	0	0	140	0	0	0	3	1	2	1	1	0	1	3	1	0	0	0
1260	1	0	1270	0	30	140	0	0	0	3	1	2	1	1	1	1	3	1	0	0	0
1261	1	0	1300	0	0	140	0	0	0	3	1	2	1	1	1	1	3	1	0	0	0
1262	1	0	1300	0	0	140	0	0	0	2	0	2	1	1	0	1	2	1	0	0	0
1263	1	0	1270	0	60	110	0	0	0	2	0	2	1	1	1	1	1	1	0	0	0
1264	1	0	1330	0	0	110	0	0	0	2	0	2	1	1	1	1	1	1	0	0	0
1265	1	0	1315	0	0	125	0	0	0	3	1	3	1	1	1	1	2	0	0	0	0
1266	1	0	1315	0	0	125	0	0	0	3	1	3	1	1	0	1	2	0	0	0	0
1267	1	0	1381	0	59	0	0	0	0	4	0	2	1	1	0	1	3	1	1	0	0
1268	1	0	1381	0	59	0	0	0	0	4	0	2	1	1	1	1	3	1	1	0	0
1269	1	0	1220	0	0	220	0	0	0	4	1	3	1	1	1	1	2	1	0	0	0
1270	1	0	1210	0	30	200	0	0	0	4	1	3	1	1	0	1	2	1	0	0	0
1271	1	0	1240	0	0	200	0	0	0	4	1	3	1	1	0	1	2	1	0	0	0
1272	1	0	1305	0	0	135	0	0	0	2	0	1	1	1	0	1	2	1	0	0	0
1273	1	0	1395	0	45	0	0	0	0	2	0	1	1	1	1	1	1	1	0	0	0
1274	1	0	1225	0	45	170	0	0	0	2	0	2	1	1	1	1	2	1	0	0	0
1275	1	0	1270	0	0	170	0	0	0	2	0	2	1	1	1	1	2	1	0	0	0
1276	1	0	1035	0	0	0	0	405	0	2	0	2	1	1	0	1	2	1	0	0	0
1277	1	0	1371	0	69	0	0	0	0	4	1	2	1	1	0	1	2	1	0	0	0
1278	1	0	1371	0	69	0	0	0	0	4	1	2	1	1	1	1	2	1	0	0	0
1279	1	0	842	598	0	0	0	0	0	4	1	2	1	1	0	1	3	1	0	0	0
1280	1	0	1380	0	0	60	0	0	0	2	0	2	1	1	1	1	3	1	0	0	0
1281	1	0	1313	0	0	0	0	127	0	2	0	2	1	1	0	1	3	1	0	0	0
1282	1	0	1240	0	30	170	0	0	0	5	1	2	1	1	0	1	2	1	1	0	1
1283	1	0	1270	0	0	170	0	0	0	5	1	2	1	1	0	1	2	1	1	0	1
1284	1	0	1415	0	0	0	25	0	0	5	1	2	1	1	1	1	2	1	1	0	1
1285	1	0	1230	0	40	170	0	0	0	2	0	2	1	1	0	1	2	1	0	0	0
1286	1	0	1270	0	0	170	0	0	0	2	0	2	1	1	0	1	2	1	0	0	0
1287	1	0	1240	0	0	200	0	0	0	2	0	2	1	1	1	1	2	1	0	0	0
1288	1	0	1300	0	0	140	0	0	0	4	0	1	1	1	0	1	3	1	0	0	0
1289	1	0	1240	0	60	140	0	0	0	4	0	1	1	1	1	1	2	1	0	0	0
1290	1	0	1300	0	0	140	0	0	0	4	0	1	1	1	1	1	2	1	0	0	0
1291	1	0	1300	0	0	140	0	0	0	3	1	3	1	1	0	1	3	1	1	0	0
1292	1	0	990	450	0	0	0	0	0	3	1	3	1	1	1	1	3	1	1	0	0
1293	1	0	1350	0	90	0	0	0	0	3	0	2	1	1	0	1	2	1	1	0	0
1294	1	0	1260	0	90	90	0	0	0	3	0	2	1	1	1	1	2	1	1	0	0
1295	1	0	1350	0	0	90	0	0	0	3	0	2	1	1	1	1	2	1	1	0	0
1296	1	0	1286	0	0	154	0	0	0	3	0	2	1	1	1	1	3	1	0	0	0
1297	1	0	1403	0	37	0	0	0	0	3	0	2	1	1	0	1	3	1	0	0	0
1298	1	0	1407	0	0	0	33	0	0	2	0	2	1	1	1	1	3	1	0	0	0
1299	1	0	1323	0	0	0	0	117	0	2	0	2	1	1	0	1	2	1	0	0	0
1300	1	0	1273	0	0	167	0	0	0	2	0	1	1	1	1	1	2	1	0	0	0
1301	1	0	1273	0	0	167	0	0	0	2	0	1	1	1	0	1	2	1	0	0	0
1302	1	0	1022	0	0	0	0	418	0	1	0	2	1	1	0	1	3	1	0	0	0
1303	1	0	1022	0	0	0	0	418	0	1	0	2	1	1	1	1	3	1	0	0	0
1304	1	0	1275	0	0	165	0	0	0	3	1	2	1	1	0	1	3	1	0	0	0
1305	1	0	1306	0	0	0	0	134	0	3	1	2	1	1	1	1	2	1	0	0	0
1306	1	0	1185	0	0	0	0	255	0	3	1	3	1	1	0	1	3	1	0	0	0
1307	1	0	1425	0	0	0	15	0	0	3	1	3	1	1	1	1	2	1	0	0	0
1308	1	0	1372	0	68	0	0	0	0	4	1	3	1	1	0	1	3	1	0	1	0
1309	1	0	1182	0	0	258	0	0	0	4	1	3	1	1	1	1	3	1	0	1	0
1310	1	0	1305	0	60	75	0	0	0	2	0	1	1	1	0	1	2	1	0	0	0
1311	1	0	1365	0	0	75	0	0	0	2	0	1	1	1	0	1	2	1	0	0	0
1312	1	0	1300	0	0	140	0	0	0	2	0	1	1	1	1	1	2	1	0	0	0
1313	1	0	1259	0	0	181	0	0	0	2	0	1	1	1	0	1	2	1	1	0	0
1314	1	0	1228	0	44	168	0	0	0	2	0	1	1	1	1	1	2	1	1	0	0
1315	1	0	1272	0	0	168	0	0	0	2	0	1	1	1	1	1	2	1	1	0	0
1316	1	0	1225	0	45	170	0	0	0	2	0	2	1	1	0	1	3	1	0	0	0
1317	1	0	1270	0	0	170	0	0	0	2	0	2	1	1	0	1	3	1	0	0	0
1318	1	0	1335	0	0	105	0	0	0	2	0	2	1	1	1	1	2	1	0	0	0
1319	1	0	1257	0	0	183	0	0	0	2	0	2	1	1	1	1	3	1	0	0	0
1320	1	0	1388	0	52	0	0	0	0	2	0	2	1	1	0	1	2	1	0	0	0
1321	1	0	1305	0	0	135	0	0	0	5	1	2	1	1	0	1	3	0	1	0	0
1322	1	0	1265	0	40	135	0	0	0	5	1	2	1	1	1	1	2	0	1	0	0
1323	1	0	1305	0	0	135	0	0	0	5	1	2	1	1	1	1	2	0	1	0	0
1324	1	0	1299	0	71	0	0	0	70	3	1	3	1	1	0	1	2	0	0	0	0
1325	1	0	1370	0	0	0	0	0	70	3	1	3	1	1	0	1	2	0	0	0	0
1326	1	0	1299	0	71	0	0	0	70	3	1	3	1	1	1	1	2	0	0	0	0
1327	1	0	1370	0	0	0	0	0	70	3	1	3	1	1	1	1	2	0	0	0	0
1328	1	0	1280	0	0	160	0	0	0	2	0	1	1	1	0	1	2	1	1	0	0
1329	1	0	1250	0	30	160	0	0	0	2	0	1	1	1	1	1	2	1	1	0	0
1330	1	0	1280	0	0	160	0	0	0	2	0	1	1	1	1	1	2	1	1	0	0
1331	1	0	1241	0	30	169	0	0	0	3	1	3	1	1	0	1	2	1	0	0	0
1332	1	0	1271	0	0	169	0	0	0	3	1	3	1	1	0	1	2	1	0	0	0
1333	1	0	1275	0	0	165	0	0	0	3	1	3	1	1	1	1	2	1	0	0	0
1334	1	0	1195	0	0	0	0	245	0	2	0	2	1	1	0	1	2	1	0	0	0
1335	1	0	1305	0	0	135	0	0	0	2	0	2	1	1	1	1	3	1	0	0	0
1336	1	0	1401	0	0	0	39	0	0	3	0	3	1	1	0	1	3	1	0	0	1
1337	1	0	1242	0	58	140	0	0	0	3	0	3	1	1	1	1	3	1	0	0	1
1338	1	0	1300	0	0	140	0	0	0	3	0	3	1	1	1	1	3	1	0	0	1
1339	1	0	1210	0	90	140	0	0	0	3	0	4	1	1	1	1	3	1	0	0	0
1340	1	0	1300	0	0	140	0	0	0	3	0	4	1	1	1	1	3	1	0	0	0
1341	1	0	1260	0	40	140	0	0	0	3	0	4	1	1	0	1	2	1	0	0	0
1342	1	0	1300	0	0	140	0	0	0	3	0	4	1	1	0	1	2	1	0	0	0
1343	1	0	1345	0	95	0	0	0	0	3	0	2	1	1	1	1	2	1	0	0	0
1344	1	0	1364	0	0	0	0	76	0	3	0	2	1	1	0	1	2	1	0	0	0
1345	1	0	1390	0	50	0	0	0	0	4	0	2	1	1	1	1	3	1	0	0	0
1346	1	0	1074	0	0	0	0	366	0	4	0	2	1	1	0	1	2	1	0	0	0
1347	1	0	1325	0	0	115	0	0	0	4	0	2	1	0	0	1	3	1	0	0	0
1348	1	0	1310	0	0	130	0	0	0	3	1	3	1	1	1	1	2	1	1	0	0
1349	1	0	1372	0	68	0	0	0	0	3	1	3	1	1	0	1	2	1	1	0	0
1350	1	0	1170	0	0	0	0	270	0	3	0	2	1	1	0	1	2	1	0	0	0
1351	1	0	1333	0	107	0	0	0	0	3	0	2	1	1	1	1	2	1	0	0	0
1352	1	0	1315	0	0	125	0	0	0	2	0	1	1	1	0	1	1	0	0	0	0
1353	1	0	1205	0	0	235	0	0	0	2	0	1	1	0	1	1	1	0	0	0	0
1354	1	0	1364	0	76	0	0	0	0	3	0	6	1	1	0	1	2	1	0	0	0
1355	1	0	1423	0	17	0	0	0	0	3	0	6	1	1	1	1	2	1	0	0	0
1356	1	0	1300	0	0	140	0	0	0	5	1	3	1	1	0	1	2	1	1	0	1
1357	1	0	1222	0	68	0	0	150	0	5	1	3	1	1	1	1	2	1	1	0	1
1358	1	0	1290	0	0	0	0	150	0	5	1	3	1	1	1	1	2	1	1	0	1
1359	1	0	1310	0	0	130	0	0	0	2	0	2	1	1	0	1	1	0	0	0	0
1360	1	0	1365	0	75	0	0	0	0	2	0	2	1	0	1	1	1	0	0	0	0
1361	1	0	1349	0	0	91	0	0	0	2	0	2	1	1	0	1	3	1	0	0	0
1362	1	0	1349	0	0	91	0	0	0	2	0	2	1	1	1	1	3	1	0	0	0
1363	1	0	800	0	0	0	0	640	0	2	0	1	1	1	0	1	2	1	0	0	0
1364	1	0	800	0	0	0	0	640	0	2	0	1	1	1	1	1	2	1	0	0	0
1365	1	0	1218	0	0	0	0	222	0	4	1	3	1	1	1	1	3	1	1	0	0
1366	1	0	1218	0	0	0	0	222	0	4	1	3	1	1	0	1	3	1	1	0	0
1367	1	0	1310	0	0	130	0	0	0	5	0	3	1	1	1	1	3	1	1	0	1
1368	1	0	1310	0	0	130	0	0	0	5	0	3	1	1	0	1	3	1	1	0	1
1369	1	0	1290	0	0	150	0	0	0	2	0	1	1	1	0	1	2	1	0	0	0
1370	1	0	1290	0	0	150	0	0	0	2	0	1	1	1	1	1	2	1	0	0	0
1371	1	0	1340	0	0	100	0	0	0	5	0	3	1	1	0	1	3	0	1	0	0
1372	1	0	1250	0	190	0	0	0	0	5	0	3	1	1	1	1	2	0	1	0	0
1373	1	0	815	625	0	0	0	0	0	5	0	3	1	0	0	0	3	0	1	0	0
1374	1	0	1383	0	0	57	0	0	0	4	1	2	1	1	0	1	2	1	1	0	0
1375	1	0	1383	0	0	57	0	0	0	4	1	2	1	1	1	1	2	1	1	0	0
1376	1	0	1320	0	0	120	0	0	0	2	0	1	1	1	0	1	2	1	0	0	0
1377	1	0	1320	0	0	120	0	0	0	2	0	1	1	1	1	1	1	1	0	0	0
1378	1	0	832	0	0	0	0	0	608	3	0	2	1	1	0	1	2	1	1	1	0
1379	1	0	826	0	0	0	0	0	614	3	0	2	1	1	1	1	2	1	1	1	0
1380	1	0	1178	0	0	0	0	262	0	2	0	2	1	1	0	1	2	1	0	0	0
1381	1	0	1417	0	0	0	23	0	0	2	0	2	1	1	1	1	3	1	0	0	0
1382	1	0	1390	0	50	0	0	0	0	2	0	2	1	1	0	1	2	1	1	0	0
1383	1	0	1099	0	0	0	0	341	0	2	0	2	1	1	1	1	2	1	1	0	0
1384	1	0	873	0	0	0	0	567	0	2	0	2	1	1	0	1	2	0	0	0	0
1385	1	0	873	0	0	0	0	567	0	2	0	2	1	1	1	1	2	0	0	0	0
1386	1	0	1355	0	0	85	0	0	0	3	0	2	1	1	1	1	2	1	1	0	0
1387	1	0	1390	0	50	0	0	0	0	3	0	2	1	1	0	1	2	1	1	0	0
1388	1	0	1354	0	0	0	86	0	0	3	1	3	1	1	1	1	3	1	1	0	0
1389	1	0	1354	0	0	0	86	0	0	3	1	3	1	1	0	1	2	1	1	0	0
1390	1	0	1274	0	30	136	0	0	0	3	1	2	1	1	0	1	3	1	0	0	0
1391	1	0	1304	0	0	136	0	0	0	3	1	2	1	1	0	1	3	1	0	0	0
1392	1	0	1244	0	0	196	0	0	0	3	1	2	1	1	1	1	3	1	0	0	0
1393	1	0	1305	0	0	135	0	0	0	2	0	2	1	1	0	1	2	1	1	0	0
1394	1	0	1315	0	0	125	0	0	0	2	0	2	1	1	1	1	2	1	1	0	0
1395	1	0	1320	0	0	110	10	0	0	5	0	2	1	1	1	1	3	0	1	0	1
1396	1	0	1405	0	0	0	35	0	0	5	0	2	1	1	1	1	3	0	1	0	1
1397	1	0	1325	0	20	82	13	0	0	5	0	2	1	1	0	1	2	0	1	0	1
1398	1	0	1358	0	0	82	0	0	0	5	0	2	1	1	0	1	2	0	1	0	1
1399	1	0	1427	0	0	0	13	0	0	5	0	2	1	1	0	1	2	0	1	0	1
1400	1	0	1321	0	0	119	0	0	0	2	0	1	1	1	0	1	2	1	1	0	0
1401	1	0	1341	0	99	0	0	0	0	2	0	1	1	1	1	1	1	1	1	0	0
1402	1	0	1304	0	30	106	0	0	0	2	0	1	1	1	0	1	2	1	0	0	0
1403	1	0	1334	0	0	106	0	0	0	2	0	1	1	1	0	1	2	1	0	0	0
1404	1	0	1303	0	29	108	0	0	0	2	0	1	1	1	1	1	2	1	0	0	0
1405	1	0	1332	0	0	108	0	0	0	2	0	1	1	1	1	1	2	1	0	0	0
1406	1	0	1011	0	0	0	0	429	0	2	0	2	1	1	1	1	2	1	1	1	0
1407	1	0	1011	0	0	0	0	429	0	2	0	2	1	1	0	1	2	1	1	1	0
1408	1	0	1288	0	0	152	0	0	0	3	0	2	1	1	0	1	2	1	0	0	0
1409	1	0	1288	0	0	152	0	0	0	3	0	2	1	1	1	1	2	1	0	0	0
1410	1	0	1275	0	30	135	0	0	0	3	0	2	1	1	0	1	2	1	0	0	0
1411	1	0	1305	0	0	135	0	0	0	3	0	2	1	1	0	1	2	1	0	0	0
1412	1	0	1242	0	0	198	0	0	0	3	0	2	1	1	1	1	2	1	0	0	0
1413	1	0	1269	0	0	171	0	0	0	3	0	2	1	1	0	0	3	1	1	0	0
1414	1	0	1244	0	0	196	0	0	0	3	0	2	1	1	1	1	3	1	1	0	0
1415	1	0	1340	0	0	100	0	0	0	2	0	3	1	0	0	1	3	0	0	0	0
1416	1	0	1340	0	0	100	0	0	0	2	0	3	1	0	1	1	3	0	0	0	0
1417	1	0	1300	0	0	140	0	0	0	2	0	2	1	1	0	1	3	1	0	0	0
1418	1	0	1290	0	0	150	0	0	0	2	0	2	1	1	1	1	3	1	0	0	0
1419	1	0	1275	0	0	165	0	0	0	2	0	2	1	0	0	1	3	0	0	0	0
1420	1	0	1275	0	0	165	0	0	0	2	0	2	1	0	1	1	3	0	0	0	0
1421	1	0	1330	0	0	110	0	0	0	3	1	2	1	1	1	1	2	0	0	0	0
1422	1	0	1330	0	0	110	0	0	0	3	1	2	1	1	0	1	3	0	0	0	0
1423	1	0	1330	0	0	110	0	0	0	2	0	1	1	1	1	1	2	1	0	0	0
1424	1	0	1330	0	0	110	0	0	0	2	0	1	1	1	0	1	2	1	0	0	0
1425	1	0	1350	0	90	0	0	0	0	4	0	2	1	1	1	1	2	1	0	0	0
1426	1	0	1390	0	0	50	0	0	0	4	0	2	1	1	0	1	2	1	0	0	0
1427	1	0	1400	0	0	40	0	0	0	2	0	1	1	1	1	1	2	1	0	0	0
1428	1	0	1390	0	0	50	0	0	0	2	0	1	1	1	0	1	2	1	0	0	0
1429	1	0	1330	0	0	110	0	0	0	2	0	1	1	1	0	1	3	1	0	0	0
1430	1	0	1330	0	0	110	0	0	0	2	0	1	1	1	1	1	3	1	0	0	0
1431	1	0	1320	0	0	120	0	0	0	2	0	1	1	1	0	1	2	1	0	0	0
1432	1	0	1320	0	0	120	0	0	0	2	0	1	1	1	1	1	2	1	0	0	0
1433	1	0	1365	0	0	75	0	0	0	2	0	1	1	0	1	1	2	1	0	0	0
1434	1	0	1365	0	0	75	0	0	0	2	0	1	1	1	0	1	1	1	0	0	0
1435	1	0	1390	0	50	0	0	0	0	3	0	2	1	1	0	1	2	1	1	0	0
1436	1	0	1420	0	0	20	0	0	0	3	0	2	1	1	1	1	2	1	1	0	0
1437	1	0	1290	0	0	150	0	0	0	3	0	2	1	0	0	1	1	1	0	0	0
1438	1	0	1290	0	0	150	0	0	0	3	0	2	1	0	1	1	2	1	0	0	0
1439	1	0	1380	0	60	0	0	0	0	3	1	3	1	1	0	1	2	1	0	0	0
1440	1	0	1380	0	60	0	0	0	0	3	1	3	1	1	1	1	2	1	0	0	0
1441	1	0	1360	0	35	45	0	0	0	3	0	2	1	0	1	1	3	1	0	0	0
1442	1	0	1395	0	0	45	0	0	0	3	0	2	1	0	1	1	3	1	0	0	0
1443	1	0	1385	0	0	55	0	0	0	3	0	2	1	0	0	1	2	1	0	0	0
1444	1	0	1365	0	0	75	0	0	0	2	0	2	1	1	0	1	3	1	0	0	0
1445	1	0	1175	215	0	50	0	0	0	2	0	2	1	1	1	1	3	1	0	0	0
1446	1	0	1390	0	0	50	0	0	0	2	0	2	1	1	1	1	3	1	0	0	0
1447	1	0	1330	25	0	85	0	0	0	2	0	2	1	0	0	1	3	0	0	0	0
1448	1	0	1355	0	0	85	0	0	0	2	0	2	1	0	0	1	3	0	0	0	0
1449	1	0	1330	0	0	85	0	0	25	2	0	2	1	0	1	1	3	0	0	0	0
1450	1	0	1415	0	0	0	0	0	25	2	0	2	1	0	1	1	3	0	0	0	0
1451	1	0	1325	0	40	75	0	0	0	3	1	2	1	1	0	1	2	1	0	0	0
1452	1	0	1365	0	0	75	0	0	0	3	1	2	1	1	0	1	2	1	0	0	0
1453	1	0	1325	0	40	75	0	0	0	3	1	2	1	1	1	1	3	1	0	0	0
1454	1	0	1365	0	0	75	0	0	0	3	1	2	1	1	1	1	3	1	0	0	0
1455	1	0	1310	0	0	130	0	0	0	2	0	2	1	0	0	1	2	0	0	0	0
1456	1	0	1310	0	0	130	0	0	0	2	0	2	1	0	1	1	3	0	0	0	0
1457	1	0	945	495	0	0	0	0	0	2	1	3	1	1	0	1	3	1	0	0	0
1458	1	0	795	645	0	0	0	0	0	2	1	3	1	1	1	1	3	1	0	0	0
1459	1	0	1325	0	65	50	0	0	0	3	0	2	1	1	0	1	2	1	0	0	0
1460	1	0	1390	0	0	50	0	0	0	3	0	2	1	1	0	1	2	1	0	0	0
1461	1	0	1325	0	65	50	0	0	0	3	0	2	1	1	1	1	2	1	0	0	0
1462	1	0	1390	0	0	50	0	0	0	3	0	2	1	1	1	1	2	1	0	0	0
1463	1	0	1305	0	0	135	0	0	0	4	0	2	1	1	1	1	3	0	0	0	1
1464	1	0	1270	0	0	135	35	0	0	4	0	2	1	1	0	1	1	0	0	0	1
1465	1	0	1405	0	0	0	35	0	0	4	0	2	1	1	0	1	1	0	0	0	1
1466	1	0	1425	0	0	0	15	0	0	3	0	2	1	1	1	1	3	0	1	0	0
1467	1	0	1425	0	0	0	15	0	0	3	0	2	1	1	1	1	3	0	1	0	0
1468	1	0	1390	0	0	50	0	0	0	3	0	2	1	1	0	1	2	0	1	0	0
1469	1	0	1370	0	70	0	0	0	0	2	0	2	1	1	1	1	1	1	0	1	0
1470	1	0	1415	0	25	0	0	0	0	2	0	2	1	1	0	1	1	1	0	1	0
1471	1	0	1395	0	0	45	0	0	0	4	0	2	1	0	0	1	1	1	0	0	0
1472	1	0	1030	410	0	0	0	0	0	4	0	2	1	1	0	1	2	1	0	0	0
1473	1	0	1330	0	40	70	0	0	0	3	1	3	1	1	1	1	2	1	0	0	0
1474	1	0	1370	0	0	70	0	0	0	3	1	3	1	1	1	1	2	1	0	0	0
1475	1	0	1330	0	40	70	0	0	0	3	1	3	1	1	0	1	2	1	0	0	0
1476	1	0	1370	0	0	70	0	0	0	3	1	3	1	1	0	1	2	1	0	0	0
1477	1	0	1390	0	0	50	0	0	0	2	0	2	1	1	1	1	3	1	0	0	0
1478	1	0	1405	0	35	0	0	0	0	2	0	2	1	1	0	1	2	1	0	0	0
1479	1	0	960	0	0	0	0	480	0	3	1	2	1	1	1	1	3	1	0	0	0
1480	1	0	995	0	0	0	0	445	0	3	1	2	1	1	0	1	3	1	0	0	0
1481	1	0	1360	0	0	80	0	0	0	2	0	2	1	0	0	1	3	0	0	0	0
1482	1	0	1360	0	0	80	0	0	0	2	0	2	1	0	0	1	3	0	0	0	0
1483	1	0	1360	0	0	80	0	0	0	2	0	2	1	0	1	1	3	0	0	0	0
1484	1	0	1360	0	0	80	0	0	0	2	0	2	1	0	1	1	3	0	0	0	0
1485	1	0	1260	0	0	0	0	180	0	3	1	1	1	1	1	1	3	0	0	0	0
1486	1	0	1260	0	0	0	0	180	0	3	1	1	1	1	0	1	3	0	0	0	0
1487	1	0	1400	0	0	0	40	0	0	5	1	3	1	1	0	0	2	1	0	0	0
1488	1	0	1400	0	0	0	40	0	0	5	1	3	1	1	1	0	3	1	0	0	0
1489	1	0	1260	0	0	0	0	180	0	2	0	2	1	0	0	1	1	1	0	0	0
1490	1	0	1360	0	0	0	0	80	0	2	0	2	1	0	1	1	1	1	0	0	0
1491	1	0	1330	0	0	0	0	110	0	5	1	2	1	1	1	1	2	1	0	1	0
1492	1	0	1290	0	0	130	20	0	0	5	1	2	1	1	0	1	2	1	0	1	0
1493	1	0	1420	0	0	0	20	0	0	5	1	2	1	1	0	1	2	1	0	1	0
1494	1	0	1315	0	80	45	0	0	0	3	1	2	1	1	0	1	2	1	0	0	0
1495	1	0	1395	0	0	45	0	0	0	3	1	2	1	1	0	1	2	1	0	0	0
1496	1	0	1315	0	80	45	0	0	0	3	1	2	1	1	1	1	2	1	0	0	0
1497	1	0	1395	0	0	45	0	0	0	3	1	2	1	1	1	1	2	1	0	0	0
1498	1	0	1230	0	0	210	0	0	0	3	1	2	1	1	0	1	3	1	0	0	0
1499	1	0	1380	0	0	60	0	0	0	3	1	2	1	1	1	1	3	1	0	0	0
1500	1	0	1380	0	0	60	0	0	0	2	0	2	1	1	1	1	3	0	0	0	0
1501	1	0	1350	0	0	90	0	0	0	2	0	2	1	1	0	1	3	0	0	0	0
1502	1	0	1310	0	0	130	0	0	0	2	0	2	1	1	1	1	3	1	0	0	0
1503	1	0	1340	0	0	100	0	0	0	2	0	2	1	1	0	1	3	1	0	0	0
1504	1	0	1375	0	0	65	0	0	0	2	0	2	1	1	1	1	1	0	0	0	0
1505	1	0	1375	0	0	65	0	0	0	2	0	2	1	1	0	1	1	0	0	0	0
1506	1	0	1390	0	0	50	0	0	0	3	1	3	1	1	1	1	3	1	0	0	0
1507	1	0	1390	0	0	50	0	0	0	3	1	3	1	1	0	1	2	1	0	0	0
1508	1	0	1335	0	0	105	0	0	0	4	1	2	1	0	1	1	2	1	0	0	0
1509	1	0	1335	0	0	105	0	0	0	4	1	2	1	1	0	1	1	1	0	0	0
1510	1	0	1325	0	40	75	0	0	0	2	0	2	1	1	0	1	2	0	0	0	0
1511	1	0	1365	0	0	75	0	0	0	2	0	2	1	1	0	1	2	0	0	0	0
1512	1	0	1325	0	40	75	0	0	0	2	0	2	1	1	1	1	2	0	0	0	0
1513	1	0	1365	0	0	75	0	0	0	2	0	2	1	1	1	1	2	0	0	0	0
1514	1	0	1360	0	55	0	25	0	0	5	0	1	1	1	0	1	2	1	1	0	1
1515	1	0	1390	0	0	0	50	0	0	5	0	1	1	1	0	1	2	1	1	0	1
1516	1	0	1360	0	55	0	25	0	0	5	0	1	1	1	1	1	3	1	1	0	1
1517	1	0	1390	0	0	0	50	0	0	5	0	1	1	1	1	1	3	1	1	0	1
1518	1	0	1305	0	0	135	0	0	0	2	0	2	1	1	1	1	3	0	1	0	0
1519	1	0	1305	0	0	135	0	0	0	2	0	2	1	1	0	1	2	0	1	0	0
1520	1	0	1225	0	140	75	0	0	0	2	0	2	1	1	1	1	3	1	0	0	0
1521	1	0	1365	0	0	75	0	0	0	2	0	2	1	1	1	1	3	1	0	0	0
1522	1	0	1225	0	140	75	0	0	0	2	0	2	1	1	0	1	2	1	0	0	0
1523	1	0	1365	0	0	75	0	0	0	2	0	2	1	1	0	1	2	1	0	0	0
1524	1	0	1360	0	0	80	0	0	0	2	1	2	1	1	0	1	3	0	0	0	0
1525	1	0	1360	0	0	80	0	0	0	2	1	2	1	1	1	1	3	0	0	0	0
1526	1	0	1360	0	70	0	10	0	0	4	0	3	1	1	1	1	3	1	0	0	1
1527	1	0	1430	0	0	0	10	0	0	4	0	3	1	1	1	1	3	1	0	0	1
1528	1	0	1410	0	0	30	0	0	0	4	0	3	1	1	0	1	2	1	0	0	1
1529	1	0	1325	0	65	50	0	0	0	2	0	2	1	1	0	1	2	1	0	0	0
1530	1	0	1390	0	0	50	0	0	0	2	0	2	1	1	0	1	2	1	0	0	0
1531	1	0	1325	0	65	50	0	0	0	2	0	2	1	0	1	1	2	1	0	0	0
1532	1	0	1390	0	0	50	0	0	0	2	0	2	1	0	1	1	2	1	0	0	0
1533	1	0	1380	0	5	55	0	0	0	2	0	2	1	1	0	1	3	1	0	0	0
1534	1	0	1385	0	0	55	0	0	0	2	0	2	1	1	0	1	3	1	0	0	0
1535	1	0	1320	0	65	55	0	0	0	2	0	2	1	1	1	1	2	1	0	0	0
1536	1	0	1385	0	0	55	0	0	0	2	0	2	1	1	1	1	2	1	0	0	0
1537	1	0	1365	0	15	60	0	0	0	2	0	2	1	1	1	1	3	0	0	0	0
1538	1	0	1380	0	0	60	0	0	0	2	0	2	1	1	1	1	3	0	0	0	0
1539	1	0	1375	0	15	50	0	0	0	2	0	2	1	1	0	1	3	0	0	0	0
1540	1	0	1390	0	0	50	0	0	0	2	0	2	1	1	0	1	3	0	0	0	0
1541	1	0	1350	0	0	90	0	0	0	3	1	3	1	1	1	1	1	1	0	0	0
1542	1	0	1330	0	40	70	0	0	0	3	1	3	1	1	0	1	1	1	0	0	0
1543	1	0	1370	0	0	70	0	0	0	3	1	3	1	1	0	1	1	1	0	0	0
1544	1	0	1355	0	45	40	0	0	0	2	0	2	1	1	1	1	3	0	0	0	0
1545	1	0	1400	0	0	40	0	0	0	2	0	2	1	1	1	1	3	0	0	0	0
1546	1	0	1355	0	45	40	0	0	0	2	0	2	1	1	0	1	3	0	0	0	0
1547	1	0	1400	0	0	40	0	0	0	2	0	2	1	1	0	1	3	0	0	0	0
1548	1	0	1365	0	0	75	0	0	0	2	0	3	1	0	0	1	3	0	0	0	0
1549	1	0	1350	0	0	90	0	0	0	2	0	3	1	0	1	1	3	0	0	0	0
1550	1	0	1120	0	0	0	0	320	0	2	1	2	1	1	0	1	3	0	0	0	0
1551	1	0	1120	0	0	0	0	320	0	2	1	2	1	1	1	1	3	0	0	0	0
1552	1	0	1260	0	0	180	0	0	0	2	0	2	1	1	0	1	2	0	0	0	0
1553	1	0	1260	0	0	180	0	0	0	2	0	2	1	1	1	1	3	0	0	0	0
1554	1	0	1290	0	0	0	0	150	0	3	0	2	1	1	0	1	3	0	0	0	0
1555	1	0	1290	0	0	0	0	150	0	3	0	2	1	1	1	1	3	0	0	0	0
1556	1	0	1370	0	0	70	0	0	0	2	0	2	1	1	0	1	2	0	0	0	0
1557	1	0	1370	0	0	70	0	0	0	2	0	2	1	1	1	1	3	0	0	0	0
1558	1	0	1290	0	0	150	0	0	0	5	0	2	1	0	1	1	2	1	0	0	1
1559	1	0	1290	0	0	150	0	0	0	5	0	2	1	1	0	1	2	1	0	0	1
1560	1	0	1310	0	0	130	0	0	0	4	1	5	1	1	1	1	3	1	0	0	0
1561	1	0	1310	0	0	130	0	0	0	4	1	5	1	1	0	1	3	1	0	0	0
1562	1	0	1330	0	0	110	0	0	0	4	0	2	1	0	1	1	2	1	0	0	0
1563	1	0	1330	0	0	110	0	0	0	4	0	2	1	0	0	1	2	1	0	0	0
1564	1	0	1370	0	70	0	0	0	0	2	0	2	1	1	0	1	2	0	0	0	0
1565	1	0	1370	0	70	0	0	0	0	2	0	2	1	1	1	1	2	0	0	0	0
1566	1	0	1260	0	180	0	0	0	0	2	1	1	1	1	0	1	2	0	0	0	0
1567	1	0	1260	0	180	0	0	0	0	2	1	1	1	1	1	1	3	0	0	0	0
1568	1	0	1310	0	0	130	0	0	0	2	0	1	1	1	0	1	2	1	0	0	0
1569	1	0	1310	0	0	130	0	0	0	2	0	1	1	0	1	1	2	1	0	0	0
1570	1	0	1360	0	0	80	0	0	0	2	0	2	1	1	1	1	2	1	0	0	0
1571	1	0	1360	0	0	80	0	0	0	2	0	2	1	1	0	1	3	1	0	0	0
1572	1	0	1340	0	0	0	0	100	0	2	0	2	1	1	1	1	2	1	0	0	0
1573	1	0	1340	0	0	0	0	100	0	2	0	2	1	1	0	1	2	1	0	0	0
1574	1	0	1200	0	0	0	0	240	0	2	0	2	1	1	1	1	2	0	0	0	0
1575	1	0	1200	0	0	0	0	240	0	2	0	2	1	1	0	1	2	0	0	0	0
1576	1	0	1320	0	110	0	10	0	0	3	0	3	1	1	1	1	2	0	0	0	1
1577	1	0	1430	0	0	0	10	0	0	3	0	3	1	1	1	1	2	0	0	0	1
1578	1	0	1310	0	0	120	10	0	0	3	0	3	1	1	0	1	2	0	0	0	1
1579	1	0	1430	0	0	0	10	0	0	3	0	3	1	1	0	1	2	0	0	0	1
1580	1	0	1335	0	0	105	0	0	0	2	0	1	1	1	0	1	3	1	0	0	0
1581	1	0	1335	0	0	105	0	0	0	2	0	1	1	1	1	1	3	1	0	0	0
1582	1	0	1305	0	0	135	0	0	0	2	0	2	1	0	1	1	2	1	1	0	0
1583	1	0	1305	0	0	135	0	0	0	2	0	2	1	1	0	1	2	1	1	0	0
1584	1	0	901	0	0	0	0	539	0	2	0	1	1	1	0	1	3	1	0	0	0
1585	1	0	901	0	0	0	0	539	0	2	0	1	1	1	1	1	3	1	0	0	0
1586	1	0	1078	0	0	347	0	0	15	5	1	2	1	1	0	1	2	1	0	0	0
1587	1	0	1425	0	0	0	0	0	15	5	1	2	1	1	0	1	2	1	0	0	0
1588	1	0	1078	0	0	347	0	0	15	5	1	2	1	1	1	1	2	1	0	0	0
1589	1	0	1425	0	0	0	0	0	15	5	1	2	1	1	1	1	2	1	0	0	0
1590	1	0	1290	0	0	60	0	0	90	3	0	3	1	1	1	1	3	1	1	0	0
1591	1	0	1350	0	0	0	0	0	90	3	0	3	1	1	1	1	3	1	1	0	0
1592	1	0	1210	0	230	0	0	0	0	3	0	3	1	1	0	1	3	1	1	0	0
1593	1	0	1263	0	73	104	0	0	0	2	0	1	1	1	0	1	1	1	1	0	0
1594	1	0	1336	0	0	104	0	0	0	2	0	1	1	1	0	1	1	1	1	0	0
1595	1	0	1340	0	100	0	0	0	0	2	0	1	1	1	1	1	1	1	1	0	0
1596	1	0	1277	0	0	0	0	163	0	2	0	1	1	1	0	1	2	1	0	0	0
1597	1	0	1355	0	85	0	0	0	0	2	0	1	1	1	1	1	2	1	0	0	0
1598	1	0	1412	0	0	0	0	28	0	2	0	2	1	1	1	1	3	0	0	0	0
1599	1	0	1400	0	40	0	0	0	0	2	0	2	1	1	0	1	2	0	0	0	0
1600	1	0	1305	0	135	0	0	0	0	3	1	1	1	1	1	1	2	1	1	0	0
1601	1	0	1305	0	135	0	0	0	0	3	1	1	1	1	0	1	1	1	1	0	0
1602	1	0	1380	0	0	60	0	0	0	2	0	1	1	0	1	1	3	1	1	0	0
1603	1	0	1380	0	0	60	0	0	0	2	0	1	1	0	0	1	3	1	1	0	0
1604	1	0	1350	0	90	0	0	0	0	2	0	1	1	1	0	1	2	1	0	0	0
1605	1	0	1350	0	90	0	0	0	0	2	0	1	1	1	1	1	2	1	0	0	0
1606	1	0	1360	0	0	80	0	0	0	4	1	2	1	1	1	1	3	1	0	0	0
1607	1	0	1360	0	0	80	0	0	0	4	1	2	1	1	0	1	2	1	0	0	0
1608	1	0	1360	0	0	80	0	0	0	3	1	2	1	0	0	1	2	0	1	0	0
1609	1	0	1360	0	0	80	0	0	0	3	1	2	1	0	1	1	1	0	1	0	0
1610	1	0	1300	0	0	140	0	0	0	3	0	1	1	1	0	1	2	0	1	0	0
1611	1	0	1300	0	0	140	0	0	0	3	0	1	1	1	1	1	2	0	1	0	0
1612	1	0	1350	0	0	0	0	90	0	4	0	1	1	1	0	1	2	1	1	0	0
1613	1	0	1350	0	0	0	0	90	0	4	0	1	1	1	1	1	3	1	1	0	0
1614	1	0	1243	0	0	0	0	197	0	2	0	1	1	1	1	1	2	1	0	0	0
1615	1	0	1407	0	0	0	33	0	0	2	0	1	1	1	0	1	3	1	0	0	0
1616	1	0	1340	0	0	100	0	0	0	2	0	2	1	0	0	1	1	1	1	0	0
1617	1	0	1410	0	30	0	0	0	0	2	0	2	1	0	1	1	3	1	1	0	0
1618	1	0	1320	0	0	0	0	120	0	2	0	2	1	1	1	1	3	1	0	0	0
1619	1	0	1053	0	0	387	0	0	0	2	0	2	1	1	0	1	3	1	0	0	0
1620	1	0	1368	0	41	0	0	0	31	3	1	2	1	1	1	1	2	1	0	0	0
1621	1	0	1409	0	0	0	0	0	31	3	1	2	1	1	1	1	2	1	0	0	0
1622	1	0	1356	0	84	0	0	0	0	3	1	2	1	1	0	1	2	1	0	0	0
1623	1	0	1294	0	0	0	0	146	0	2	0	1	1	1	0	1	2	0	0	0	0
1624	1	0	1377	0	63	0	0	0	0	2	0	1	1	1	1	1	3	0	0	0	0
1625	1	0	1360	0	80	0	0	0	0	2	0	2	1	1	0	1	1	1	0	0	0
1626	1	0	925	0	0	515	0	0	0	2	0	2	1	0	1	1	2	1	0	0	0
1627	1	0	1372	0	68	0	0	0	0	2	0	1	1	1	0	1	2	1	0	0	0
1628	1	0	1372	0	68	0	0	0	0	2	0	1	1	1	1	1	2	1	0	0	0
1629	1	0	914	0	0	526	0	0	0	2	0	2	1	0	0	1	3	1	1	0	0
1630	1	0	944	0	0	496	0	0	0	2	0	2	1	1	1	1	3	1	1	0	0
1631	1	0	1292	0	148	0	0	0	0	3	1	3	1	1	0	1	2	1	0	0	0
1632	1	0	1292	0	148	0	0	0	0	3	1	3	1	1	1	1	3	1	0	0	0
1633	1	0	1375	0	0	0	65	0	0	3	1	2	1	1	1	1	2	1	1	0	0
1634	1	0	1375	0	0	0	65	0	0	3	1	2	1	1	0	1	2	1	1	0	0
1635	1	0	1306	0	0	0	49	85	0	2	0	2	1	0	0	1	2	0	0	0	0
1636	1	0	1355	0	0	0	0	85	0	2	0	2	1	0	0	1	2	0	0	0	0
1637	1	0	1295	0	0	0	0	145	0	2	0	2	1	0	1	1	2	0	0	0	0
1638	1	0	813	0	0	0	0	627	0	2	0	2	1	1	1	1	1	1	0	0	0
1639	1	0	813	0	0	0	0	627	0	2	0	2	1	1	0	1	1	1	0	0	0
1640	1	0	1316	0	0	124	0	0	0	2	0	2	1	1	1	1	2	0	1	0	0
1641	1	0	1316	0	0	124	0	0	0	2	0	2	1	1	0	1	2	0	1	0	0
1642	1	0	910	0	0	0	0	0	530	2	0	2	1	1	1	1	3	1	1	0	0
1643	1	0	1425	0	0	0	15	0	0	2	0	2	1	1	0	1	3	1	1	0	0
1644	1	0	1338	0	102	0	0	0	0	3	0	2	1	1	1	1	2	1	0	0	0
1645	1	0	1338	0	102	0	0	0	0	3	0	2	1	1	0	1	2	1	0	0	0
1646	1	0	1255	0	0	185	0	0	0	4	1	3	1	1	0	1	3	1	0	0	0
1647	1	0	1374	0	66	0	0	0	0	4	1	3	1	1	1	1	3	1	0	0	0
1648	1	0	1285	0	0	155	0	0	0	3	0	2	1	1	0	1	2	1	0	0	0
1649	1	0	1285	0	0	155	0	0	0	3	0	2	1	1	1	1	2	1	0	0	0
1650	1	0	1227	0	0	138	0	0	75	2	0	1	1	1	1	1	2	0	0	0	0
1651	1	0	1365	0	0	0	0	0	75	2	0	1	1	1	1	1	2	0	0	0	0
1652	1	0	1227	0	0	138	0	0	75	2	0	1	1	1	0	1	2	0	0	0	0
1653	1	0	1365	0	0	0	0	0	75	2	0	1	1	1	0	1	2	0	0	0	0
1654	1	0	1285	0	30	125	0	0	0	2	0	2	1	0	0	1	3	1	0	0	0
1655	1	0	1315	0	0	125	0	0	0	2	0	2	1	0	0	1	3	1	0	0	0
1656	1	0	1285	0	0	155	0	0	0	2	0	2	1	0	1	1	3	1	0	0	0
1657	1	0	1345	0	0	95	0	0	0	3	1	3	1	1	0	1	2	0	0	0	0
1658	1	0	1345	0	0	95	0	0	0	3	1	3	1	1	1	1	2	0	0	0	0
1659	1	0	1265	0	20	155	0	0	0	5	0	3	1	1	0	1	2	1	1	0	0
1660	1	0	1285	0	0	155	0	0	0	5	0	3	1	1	0	1	2	1	1	0	0
1661	1	0	1225	0	0	215	0	0	0	5	0	3	1	1	1	1	2	1	1	0	0
1662	1	0	1233	0	207	0	0	0	0	2	0	1	1	1	0	1	2	0	0	0	0
1663	1	0	1410	0	30	0	0	0	0	2	0	1	1	1	1	1	2	0	0	0	0
1664	1	0	1410	0	30	0	0	0	0	2	0	1	1	1	1	1	2	0	0	0	0
1665	1	0	1095	0	0	0	0	345	0	4	0	3	1	1	1	1	3	0	0	0	0
1666	1	0	1095	0	0	0	0	345	0	4	0	3	1	1	0	1	3	0	0	0	0
1667	1	0	1355	0	85	0	0	0	0	4	1	4	1	1	0	1	2	1	1	0	1
1668	1	0	1355	0	85	0	0	0	0	4	1	4	1	1	1	1	2	1	1	0	1
1669	1	0	770	0	0	0	0	0	670	3	1	4	1	1	0	1	1	1	0	0	1
1670	1	0	1320	0	0	120	0	0	0	3	1	4	1	1	0	1	1	1	0	0	1
1671	1	0	890	550	0	0	0	0	0	5	1	4	1	1	1	1	3	1	1	0	0
1672	1	0	1402	0	38	0	0	0	0	5	1	4	1	1	0	1	2	1	1	0	0
1673	1	0	1230	0	0	0	0	210	0	3	1	4	1	1	0	1	2	1	1	0	0
1674	1	0	1180	0	0	260	0	0	0	3	1	4	1	1	1	1	2	1	1	0	0
1675	1	0	1275	0	0	165	0	0	0	4	0	2	1	0	1	1	1	1	0	0	0
1676	1	0	1275	0	0	165	0	0	0	4	0	2	1	0	0	1	1	1	0	0	0
1677	1	0	1361	0	0	0	0	79	0	3	0	3	1	1	1	1	2	1	1	0	0
1678	1	0	860	580	0	0	0	0	0	3	0	3	1	1	0	1	3	1	1	0	0
1679	1	0	1335	0	45	60	0	0	0	3	1	3	1	1	0	1	3	1	0	0	0
1680	1	0	1370	0	0	70	0	0	0	3	1	3	1	1	0	1	3	1	0	0	0
1681	1	0	1360	0	0	0	0	80	0	3	1	3	1	1	1	1	3	1	0	0	0
1682	1	0	1300	0	0	50	0	0	90	4	1	5	1	1	0	1	3	1	0	0	0
1683	1	0	1350	0	0	0	0	0	90	4	1	5	1	1	0	1	3	1	0	0	0
1684	1	0	1400	0	0	40	0	0	0	4	1	5	1	1	1	1	3	1	0	0	0
1685	1	0	810	630	0	0	0	0	0	4	1	5	1	1	0	1	3	1	0	0	0
1686	1	0	1340	0	0	100	0	0	0	2	0	1	1	1	0	1	3	1	0	0	0
1687	1	0	1395	0	0	45	0	0	0	2	0	1	1	1	1	1	2	1	0	0	0
1688	1	0	1360	0	0	0	0	0	80	2	0	2	1	1	0	1	1	1	0	0	0
1689	1	0	1360	0	0	0	0	0	80	2	0	2	1	1	1	1	1	1	0	0	0
1690	1	0	1350	0	80	0	10	0	0	3	0	2	1	1	0	1	2	0	0	0	1
1691	1	0	1410	0	0	0	30	0	0	3	0	2	1	1	0	1	2	0	0	0	1
1692	1	0	1305	0	0	135	0	0	0	3	0	2	1	1	1	1	2	0	0	0	1
1693	1	0	1300	0	0	0	0	140	0	2	0	2	1	1	0	1	3	1	0	0	0
1694	1	0	1300	0	0	140	0	0	0	2	0	2	1	1	1	1	3	1	0	0	0
1695	1	0	1005	0	0	0	0	435	0	3	1	4	1	1	0	1	2	1	1	0	0
1696	1	0	1107	0	333	0	0	0	0	3	1	4	1	1	1	1	2	1	1	0	0
1697	1	0	1195	0	20	105	0	120	0	2	0	1	1	1	0	1	2	1	0	0	0
1698	1	0	1420	0	20	0	0	0	0	2	0	1	1	1	0	1	2	1	0	0	0
1699	1	0	1335	0	0	105	0	0	0	2	0	1	1	1	0	1	2	1	0	0	0
1700	1	0	1320	0	0	0	0	120	0	2	0	1	1	1	0	1	2	1	0	0	0
1701	1	0	1015	0	40	115	0	0	270	2	0	1	1	0	1	1	1	1	0	0	0
1702	1	0	1325	0	0	115	0	0	0	2	0	1	1	0	1	1	1	1	0	0	0
1703	1	0	1410	0	0	0	0	0	30	2	0	1	1	0	1	1	1	1	0	0	0
1704	1	0	1052	0	0	0	0	0	388	2	0	1	1	0	1	1	1	1	0	0	0
1705	1	0	1412	0	28	0	0	0	0	4	0	3	1	1	0	0	2	1	1	0	0
1706	1	0	1412	0	28	0	0	0	0	4	0	3	1	1	1	1	2	1	1	0	0
1707	1	0	1085	0	150	0	0	205	0	5	1	7	1	1	0	1	3	1	1	0	0
1708	1	0	1235	0	0	0	0	205	0	5	1	7	1	1	0	1	3	1	1	0	0
1709	1	0	1200	0	0	240	0	0	0	5	1	7	1	1	1	1	2	1	1	0	0
1710	1	0	1128	0	52	210	0	0	50	2	0	2	1	1	1	1	2	1	0	0	0
1711	1	0	1230	0	0	210	0	0	0	2	0	2	1	1	1	1	2	1	0	0	0
1712	1	0	1390	0	0	0	0	0	50	2	0	2	1	1	1	1	2	1	0	0	0
1713	1	0	1128	0	52	210	0	0	50	2	0	2	1	1	0	1	2	1	0	0	0
1714	1	0	1230	0	0	210	0	0	0	2	0	2	1	1	0	1	2	1	0	0	0
1715	1	0	1390	0	0	0	0	0	50	2	0	2	1	1	0	1	2	1	0	0	0
1716	1	0	1350	0	0	90	0	0	0	2	0	1	1	1	1	1	2	1	0	0	0
1717	1	0	1390	0	50	0	0	0	0	2	0	1	1	1	0	1	2	1	0	0	0
1718	1	0	1395	0	0	45	0	0	0	5	1	4	1	1	1	1	3	1	0	0	0
1719	1	0	1415	0	25	0	0	0	0	5	1	4	1	1	0	1	2	1	0	0	0
1720	1	0	1020	0	0	420	0	0	0	2	0	2	1	1	0	1	3	1	0	0	0
1721	1	0	1355	0	85	0	0	0	0	2	0	2	1	1	1	1	2	1	0	0	0
1722	1	0	1132	0	0	0	0	308	0	2	1	2	1	1	1	1	2	1	0	0	0
1723	1	0	1132	0	0	0	0	308	0	2	1	2	1	1	0	1	2	1	0	0	0
1724	1	0	1321	0	119	0	0	0	0	3	1	2	1	1	1	1	3	0	0	0	1
1725	1	0	1321	0	119	0	0	0	0	3	1	2	1	1	0	1	3	0	0	0	1
1726	1	0	1420	0	0	0	20	0	0	3	0	2	1	1	0	1	2	1	0	0	1
1727	1	0	1420	0	0	0	20	0	0	3	0	2	1	1	0	1	2	1	0	0	1
1728	1	0	1335	0	0	105	0	0	0	3	0	2	1	1	1	1	2	1	0	0	1
1729	1	0	1380	0	0	60	0	0	0	3	0	2	1	1	1	1	2	1	1	0	0
1730	1	0	1370	0	0	70	0	0	0	3	0	2	1	0	1	1	1	1	1	0	0
1731	1	0	1380	0	0	60	0	0	0	3	0	2	1	1	1	1	2	1	1	0	0
1732	1	0	1380	0	60	0	0	0	0	3	0	2	1	1	0	1	1	1	1	0	0
1733	1	0	1360	0	80	0	0	0	0	3	0	2	1	1	0	1	3	1	0	0	0
1734	1	0	1200	0	0	240	0	0	0	3	0	2	1	1	1	1	2	1	0	0	0
1735	1	0	1240	0	0	200	0	0	0	2	0	2	1	1	0	1	3	1	0	0	0
1736	1	0	1240	0	0	200	0	0	0	2	0	2	1	1	1	1	3	1	0	0	0
1737	1	0	1360	0	80	0	0	0	0	2	0	2	1	1	1	1	3	0	0	0	0
1738	1	0	1390	0	50	0	0	0	0	2	0	2	1	1	0	1	3	0	0	0	0
1739	1	0	1410	0	0	0	0	0	30	2	0	2	1	0	0	1	3	0	0	0	0
1740	1	0	1410	0	0	0	0	0	30	2	0	2	1	0	1	1	3	0	0	0	0
1741	1	0	1362	0	0	78	0	0	0	3	0	3	1	1	0	1	3	1	0	0	0
1742	1	0	1344	0	0	96	0	0	0	3	0	3	1	1	1	1	3	1	0	0	0
1743	1	0	1211	0	0	0	0	229	0	2	0	2	1	1	0	1	3	1	1	0	0
1744	1	0	1300	0	140	0	0	0	0	2	0	2	1	1	1	1	3	1	1	0	0
1745	1	0	1380	0	49	0	11	0	0	2	0	1	1	1	1	1	2	1	1	0	0
1746	1	0	1397	0	0	0	43	0	0	2	0	1	1	1	1	1	2	1	1	0	0
1747	1	0	1430	0	0	0	10	0	0	2	0	1	1	1	0	1	2	1	1	0	0
1748	1	0	1390	0	0	50	0	0	0	2	0	1	1	1	0	1	2	1	0	0	0
1749	1	0	1380	0	0	60	0	0	0	2	0	1	1	0	1	1	2	1	0	0	0
1750	1	0	1388	0	0	52	0	0	0	3	0	3	1	1	1	1	3	1	0	0	0
1751	1	0	1353	0	0	87	0	0	0	3	0	3	1	1	0	1	2	1	0	0	0
1752	1	0	1340	0	0	100	0	0	0	4	1	3	1	1	0	1	1	1	0	0	0
1753	1	0	1340	0	0	100	0	0	0	4	1	3	1	1	1	1	1	1	0	0	0
1754	1	0	1300	0	0	0	0	140	0	2	0	2	1	1	0	1	2	1	0	0	0
1755	1	0	1350	0	0	90	0	0	0	2	0	2	1	1	1	1	3	1	0	0	0
1756	1	0	1358	0	57	0	25	0	0	4	1	3	1	1	0	1	2	1	1	0	1
1757	1	0	1400	0	0	0	40	0	0	4	1	3	1	1	0	1	2	1	1	0	1
1758	1	0	1358	0	57	0	25	0	0	4	1	3	1	1	1	1	2	1	1	0	1
1759	1	0	1400	0	0	0	40	0	0	4	1	3	1	1	1	1	2	1	1	0	1
1760	1	0	1285	0	35	0	15	105	0	4	1	5	1	1	1	1	3	1	0	0	0
1761	1	0	1405	0	0	0	35	0	0	4	1	5	1	1	1	1	3	1	0	0	0
1762	1	0	1335	0	0	0	0	105	0	4	1	5	1	1	1	1	3	1	0	0	0
1763	1	0	1335	0	0	0	0	105	0	4	1	5	1	1	0	1	2	1	0	0	0
1764	1	0	1425	0	0	0	15	0	0	3	1	2	1	1	0	1	3	1	0	0	0
1765	1	0	1380	0	0	45	15	0	0	3	1	2	1	1	1	1	3	1	0	0	0
1766	1	0	1410	0	0	0	30	0	0	3	1	2	1	1	1	1	3	1	0	0	0
1767	1	0	1290	0	90	60	0	0	0	3	1	3	1	1	0	1	2	1	0	0	0
1768	1	0	1380	0	0	60	0	0	0	3	1	3	1	1	0	1	2	1	0	0	0
1769	1	0	1290	60	90	0	0	0	0	3	1	3	1	1	1	1	2	1	0	0	0
1770	1	0	1350	0	90	0	0	0	0	3	1	3	1	1	1	1	2	1	0	0	0
1771	1	0	1150	0	90	80	0	0	120	3	0	3	1	1	0	1	2	1	0	0	0
1772	1	0	1360	0	0	80	0	0	0	3	0	3	1	1	0	1	2	1	0	0	0
1773	1	0	1320	0	0	0	0	0	120	3	0	3	1	1	0	1	2	1	0	0	0
1774	1	0	1320	0	0	0	0	0	120	3	0	3	1	1	0	1	2	1	0	0	0
1775	1	0	1365	0	0	75	0	0	0	3	0	3	1	1	1	1	2	1	0	0	0
1776	1	0	1420	0	0	0	20	0	0	4	0	3	1	1	0	1	3	1	0	0	0
1777	1	0	1320	0	45	75	0	0	0	4	0	3	1	1	1	1	3	1	0	0	0
1778	1	0	1285	0	0	155	0	0	0	4	0	3	1	1	1	1	3	1	0	0	0
1779	1	0	1390	0	0	0	10	0	40	3	0	2	1	1	0	1	2	1	0	0	0
1780	1	0	1400	0	0	0	0	0	40	3	0	2	1	1	0	1	2	1	0	0	0
1781	1	0	1430	0	0	0	10	0	0	3	0	2	1	1	1	1	3	1	0	0	0
1782	1	0	1196	0	90	60	0	94	0	2	1	2	1	1	0	1	3	1	0	0	0
1783	1	0	1245	0	0	195	0	0	0	2	1	2	1	1	0	1	3	1	0	0	0
1784	1	0	1346	0	0	0	0	94	0	2	1	2	1	1	0	1	3	1	0	0	0
1785	1	0	1196	0	90	60	0	94	0	2	1	2	1	1	1	1	3	1	0	0	0
1786	1	0	1245	0	0	195	0	0	0	2	1	2	1	1	1	1	3	1	0	0	0
1787	1	0	1346	0	0	0	0	94	0	2	1	2	1	1	1	1	3	1	0	0	0
1788	1	0	1215	0	65	50	0	110	0	2	0	2	1	1	0	1	2	1	0	0	0
1789	1	0	1390	0	0	50	0	0	0	2	0	2	1	1	0	1	2	1	0	0	0
1790	1	0	1330	0	0	0	0	110	0	2	0	2	1	1	0	1	2	1	0	0	0
1791	1	0	1380	0	0	60	0	0	0	2	0	2	1	1	1	1	2	1	0	0	0
1792	1	0	1320	0	40	80	0	0	0	2	0	2	1	1	0	1	2	1	0	0	0
1793	1	0	1360	0	0	80	0	0	0	2	0	2	1	1	0	1	2	1	0	0	0
1794	1	0	1390	0	0	50	0	0	0	2	0	2	1	1	1	1	2	1	0	0	0
1795	1	0	1315	0	55	70	0	0	0	2	0	2	1	1	1	1	2	1	0	0	0
1796	1	0	1280	0	0	160	0	0	0	2	0	2	1	1	1	1	2	1	0	0	0
1797	1	0	1315	0	0	70	0	0	55	2	0	2	1	1	0	1	2	1	0	0	0
1798	1	0	1385	0	0	0	0	0	55	2	0	2	1	1	0	1	2	1	0	0	0
1799	1	0	1315	0	0	100	0	0	25	2	0	2	1	1	0	1	3	1	0	0	0
1800	1	0	1415	0	0	0	0	0	25	2	0	2	1	1	0	1	3	1	0	0	0
1801	1	0	1315	0	0	100	0	0	25	2	0	2	1	0	1	1	3	1	0	0	0
1802	1	0	1415	0	0	0	0	0	25	2	0	2	1	0	1	1	3	1	0	0	0
1803	1	0	1096	0	69	0	0	275	0	2	0	2	1	1	0	1	3	1	1	0	0
1804	1	0	1165	0	0	0	0	275	0	2	0	2	1	1	0	1	3	1	1	0	0
1805	1	0	1095	0	70	0	0	275	0	2	0	2	1	1	1	1	2	1	1	0	0
1806	1	0	1165	0	0	0	0	275	0	2	0	2	1	1	1	1	2	1	1	0	0
1807	1	0	1410	0	30	0	0	0	0	2	0	2	1	1	0	1	2	1	0	0	0
1808	1	0	1410	0	30	0	0	0	0	2	0	2	1	1	1	1	2	1	0	0	0
1809	1	0	1170	0	150	0	0	0	120	3	1	4	1	1	1	1	3	1	0	0	0
1810	1	0	1320	0	0	0	0	0	120	3	1	4	1	1	1	1	3	1	0	0	0
1811	1	0	1170	0	150	0	0	0	120	3	1	4	1	1	0	1	3	1	0	0	0
1812	1	0	1320	0	0	0	0	0	120	3	1	4	1	1	0	1	3	1	0	0	0
1813	1	0	1375	0	0	65	0	0	0	3	1	2	1	1	1	1	2	1	0	0	0
1814	1	0	1375	0	0	65	0	0	0	3	1	2	1	1	1	1	2	1	0	0	0
1815	1	0	1320	0	70	50	0	0	0	3	1	2	1	1	0	1	2	1	0	0	0
1816	1	0	1280	0	0	160	0	0	0	3	1	2	1	1	0	1	2	1	0	0	0
1817	1	0	1380	0	0	60	0	0	0	3	1	2	1	0	0	1	1	1	0	0	0
1818	1	0	1280	0	70	90	0	0	0	2	1	1	1	1	1	1	2	1	0	0	0
1819	1	0	1370	0	70	0	0	0	0	2	1	1	1	1	1	1	2	1	0	0	0
1820	1	0	1350	0	0	90	0	0	0	2	1	1	1	1	1	1	2	1	0	0	0
1821	1	0	1410	0	30	0	0	0	0	2	1	1	1	1	0	1	2	1	0	0	0
1822	1	0	1365	0	75	0	0	0	0	2	0	1	1	1	0	1	3	0	0	0	0
1823	1	0	1365	0	75	0	0	0	0	2	0	1	1	0	0	1	1	0	0	0	0
1824	1	0	1290	0	0	0	0	0	150	3	0	2	1	1	0	1	2	1	1	0	0
1825	1	0	1380	0	60	0	0	0	0	3	0	2	1	1	1	1	2	1	1	0	0
1826	1	0	1290	0	0	150	0	0	0	3	0	2	1	1	0	1	2	1	0	0	0
1827	1	0	1290	0	0	150	0	0	0	3	0	2	1	0	1	1	2	1	0	0	0
1828	1	0	1380	0	0	60	0	0	0	2	0	2	1	0	0	1	2	0	0	0	0
1829	1	0	1380	0	0	60	0	0	0	2	0	2	1	0	1	1	2	0	0	0	0
1830	1	0	1387	0	38	0	15	0	0	2	1	1	1	1	0	1	3	1	0	0	0
1831	1	0	1418	0	0	0	22	0	0	2	1	1	1	1	0	1	3	1	0	0	0
1832	1	0	1425	0	0	0	15	0	0	2	1	1	1	1	0	1	3	1	0	0	0
1833	1	0	1330	0	90	0	20	0	0	2	1	1	1	1	1	1	3	1	0	0	0
1834	1	0	1420	0	0	0	20	0	0	2	1	1	1	1	1	1	3	1	0	0	0
1835	1	0	1262	0	0	178	0	0	0	2	0	3	1	0	1	1	2	0	0	0	0
1836	1	0	1295	0	120	0	25	0	0	2	0	3	1	1	0	1	2	0	0	0	0
1837	1	0	1415	0	0	0	25	0	0	2	0	3	1	1	0	1	2	0	0	0	0
1838	1	0	1382	0	58	0	0	0	0	3	1	2	1	1	1	1	3	1	0	0	0
1839	1	0	1342	0	0	98	0	0	0	3	1	2	1	1	0	1	3	1	0	0	0
1840	1	0	1330	0	0	110	0	0	0	2	0	2	1	1	1	1	3	1	0	0	0
1841	1	0	1380	0	60	0	0	0	0	2	0	2	1	1	0	1	3	1	0	0	0
1842	1	0	1400	0	40	0	0	0	0	2	0	2	1	1	0	1	2	1	0	0	0
1843	1	0	1317	0	48	75	0	0	0	2	0	2	1	1	1	1	2	1	0	0	0
1844	1	0	1365	0	0	75	0	0	0	2	0	2	1	1	1	1	2	1	0	0	0
1845	1	0	910	0	0	0	0	530	0	4	1	2	1	1	0	1	3	1	0	0	1
1846	1	0	990	0	0	0	0	450	0	4	1	2	1	1	1	1	3	1	0	0	1
1847	1	0	1330	0	0	110	0	0	0	2	0	2	1	1	1	1	2	1	0	0	0
1848	1	0	1323	0	0	117	0	0	0	2	0	2	1	1	0	1	2	1	0	0	0
1849	1	0	1230	0	100	90	0	0	20	2	0	2	1	1	1	1	3	1	0	0	0
1850	1	0	1340	0	100	0	0	0	0	2	0	2	1	1	1	1	3	1	0	0	0
1851	1	0	1350	0	0	90	0	0	0	2	0	2	1	1	1	1	3	1	0	0	0
1852	1	0	1420	0	0	0	0	0	20	2	0	2	1	1	1	1	3	1	0	0	0
1853	1	0	1310	0	40	90	0	0	0	2	0	2	1	1	0	1	2	1	0	0	0
1854	1	0	1400	0	40	0	0	0	0	2	0	2	1	1	0	1	2	1	0	0	0
1855	1	0	1350	0	0	90	0	0	0	2	0	2	1	1	0	1	2	1	0	0	0
1856	1	0	1260	0	90	0	0	0	90	3	1	2	1	1	1	1	2	1	0	0	0
1857	1	0	1350	0	0	0	0	0	90	3	1	2	1	1	1	1	2	1	0	0	0
1858	1	0	1350	0	90	0	0	0	0	3	1	2	1	1	0	1	3	1	0	0	0
1859	1	0	993	0	0	0	32	0	415	5	1	2	1	1	1	1	3	1	0	0	0
1860	1	0	1025	0	0	0	0	0	415	5	1	2	1	1	1	1	3	1	0	0	0
1861	1	0	1362	0	78	0	0	0	0	5	1	2	1	1	0	1	3	1	0	0	0
1862	1	0	1280	0	0	0	0	0	160	5	1	6	1	1	1	1	3	1	0	0	1
1863	1	0	1300	0	0	0	0	0	140	5	1	6	1	1	0	1	3	1	0	0	1
1864	1	0	1340	0	20	50	30	0	0	5	1	3	1	1	0	1	2	1	0	1	0
1865	1	0	1390	0	0	50	0	0	0	5	1	3	1	1	0	1	2	1	0	1	0
1866	1	0	1410	0	0	0	30	0	0	5	1	3	1	1	0	1	2	1	0	1	0
1867	1	0	1340	0	20	50	30	0	0	5	1	3	1	1	1	1	2	1	0	1	0
1868	1	0	1390	0	0	50	0	0	0	5	1	3	1	1	1	1	2	1	0	1	0
1869	1	0	1410	0	0	0	30	0	0	5	1	3	1	1	1	1	2	1	0	1	0
1870	1	0	1310	0	0	110	0	20	0	2	0	2	1	1	1	1	2	1	0	0	0
1871	1	0	1420	0	0	0	0	20	0	2	0	2	1	1	1	1	2	1	0	0	0
1872	1	0	1280	0	50	110	0	0	0	2	0	2	1	1	0	1	2	1	0	0	0
1873	1	0	1330	0	0	110	0	0	0	2	0	2	1	1	0	1	2	1	0	0	0
1874	1	0	1390	0	0	50	0	0	0	3	0	2	1	1	0	1	3	1	0	0	0
1875	1	0	1390	0	0	50	0	0	0	3	0	2	1	1	1	1	2	1	0	0	0
1876	1	0	1410	0	15	15	0	0	0	5	1	2	1	1	1	1	2	1	0	0	1
1877	1	0	1425	0	0	15	0	0	0	5	1	2	1	1	1	1	2	1	0	0	1
1878	1	0	920	520	0	0	0	0	0	5	1	2	1	0	0	1	3	1	0	0	1
1879	1	0	1310	0	30	100	0	0	0	2	0	2	1	1	0	1	2	0	0	0	0
1880	1	0	1340	0	0	100	0	0	0	2	0	2	1	1	0	1	2	0	0	0	0
1881	1	0	1365	0	0	75	0	0	0	2	0	2	1	1	1	1	3	0	0	0	0
1882	1	0	1370	0	70	0	0	0	0	3	1	2	1	1	0	1	3	1	0	0	0
1883	1	0	1340	0	0	100	0	0	0	3	1	2	1	1	1	1	3	1	0	0	0
1884	1	0	1430	0	0	0	10	0	0	5	0	2	1	1	1	1	3	1	1	0	1
1885	1	0	1340	0	0	100	0	0	0	5	0	2	1	1	0	1	2	1	1	0	1
1886	1	0	1400	0	0	40	0	0	0	2	0	2	1	0	1	1	3	1	0	0	0
1887	1	0	1400	0	40	0	0	0	0	2	0	2	1	0	0	1	2	1	0	0	0
1888	1	0	1400	0	0	40	0	0	0	2	0	2	1	0	1	1	1	0	0	0	0
1889	1	0	1400	0	40	0	0	0	0	2	0	2	1	0	0	1	1	0	0	0	0
1890	1	0	1040	0	0	0	0	400	0	2	0	2	1	1	0	1	2	1	0	0	0
1891	1	0	1330	0	0	110	0	0	0	2	0	2	1	1	1	1	3	1	0	0	0
1892	1	0	1400	0	0	40	0	0	0	3	1	1	1	1	1	1	3	1	0	0	1
1893	1	0	1400	0	0	40	0	0	0	3	1	1	1	1	0	1	2	1	0	0	1
1894	1	0	1400	0	0	40	0	0	0	3	1	2	1	1	0	1	3	1	1	0	0
1895	1	0	990	0	0	0	0	450	0	3	1	2	1	1	1	1	3	1	1	0	0
1896	1	0	1420	0	20	0	0	0	0	2	0	2	1	0	0	1	3	1	0	0	0
1897	1	0	1420	0	20	0	0	0	0	2	0	2	1	0	1	1	3	1	0	0	0
1898	1	0	1340	0	0	100	0	0	0	2	0	2	1	0	1	1	2	1	0	0	0
1899	1	0	1340	0	0	100	0	0	0	2	0	2	1	0	0	1	2	1	0	0	0
1900	1	0	1410	0	0	30	0	0	0	2	0	2	1	1	1	1	3	1	0	0	0
1901	1	0	1380	0	60	0	0	0	0	2	0	2	1	1	0	1	3	1	0	0	0
1902	1	0	1400	0	40	0	0	0	0	2	0	2	1	1	0	1	1	0	0	0	0
1903	1	0	1400	0	0	40	0	0	0	2	0	2	1	0	1	1	1	0	0	0	0
1904	1	0	1290	0	0	0	0	150	0	2	0	2	1	1	0	1	3	1	0	0	0
1905	1	0	1290	0	0	0	0	150	0	2	0	2	1	0	1	1	3	1	0	0	0
1906	1	0	1430	0	0	0	0	0	10	2	0	2	1	1	0	1	2	1	0	0	0
1907	1	0	1365	0	0	75	0	0	0	2	0	2	1	1	1	1	3	1	0	0	0
1908	1	0	1400	0	40	0	0	0	0	2	0	1	1	1	1	1	1	1	0	0	0
1909	1	0	1340	0	40	60	0	0	0	2	0	1	1	1	0	1	2	1	0	0	0
1910	1	0	1380	0	0	60	0	0	0	2	0	1	1	1	0	1	2	1	0	0	0
1911	1	0	690	0	0	0	0	750	0	2	1	2	1	1	1	1	2	1	0	0	0
1912	1	0	1420	0	20	0	0	0	0	2	1	2	1	1	0	1	2	1	0	0	0
1913	1	0	1400	0	40	0	0	0	0	2	0	1	1	1	0	1	1	1	1	0	0
1914	1	0	1400	0	40	0	0	0	0	2	0	1	1	1	1	1	2	1	1	0	0
1915	1	0	1170	0	100	170	0	0	0	4	1	4	1	1	1	1	3	0	0	0	0
1916	1	0	1270	0	0	170	0	0	0	4	1	4	1	1	1	1	3	0	0	0	0
1917	1	0	1170	0	100	170	0	0	0	4	1	4	1	1	0	1	3	0	0	0	0
1918	1	0	1270	0	0	170	0	0	0	4	1	4	1	1	0	1	3	0	0	0	0
1919	1	0	1220	0	60	160	0	0	0	5	1	2	1	1	1	1	2	1	0	0	0
1920	1	0	1280	0	0	160	0	0	0	5	1	2	1	1	1	1	2	1	0	0	0
1921	1	0	1130	0	120	190	0	0	0	5	1	2	1	1	0	1	2	1	0	0	0
1922	1	0	1250	0	0	190	0	0	0	5	1	2	1	1	0	1	2	1	0	0	0
1923	1	0	1270	0	0	170	0	0	0	4	0	3	1	0	1	1	1	1	1	0	0
1924	1	0	1260	0	0	180	0	0	0	4	0	3	1	0	0	1	4	1	1	0	0
1925	1	0	1250	0	60	120	10	0	0	3	0	2	1	1	1	1	2	1	0	0	0
1926	1	0	1320	0	0	120	0	0	0	3	0	2	1	1	1	1	2	1	0	0	0
1927	1	0	1430	0	0	0	10	0	0	3	0	2	1	1	1	1	2	1	0	0	0
1928	1	0	1295	0	60	85	0	0	0	3	0	2	1	1	0	1	2	1	0	0	0
1929	1	0	1355	0	0	85	0	0	0	3	0	2	1	1	0	1	2	1	0	0	0
1930	1	0	1250	0	70	120	0	0	0	3	1	2	1	1	0	1	2	0	1	0	0
1931	1	0	1320	0	0	120	0	0	0	3	1	2	1	1	0	1	2	0	1	0	0
1932	1	0	1250	0	70	120	0	0	0	3	1	2	1	1	0	1	4	0	1	0	0
1933	1	0	1320	0	0	120	0	0	0	3	1	2	1	1	0	1	4	0	1	0	0
1934	1	0	1390	0	50	0	0	0	0	4	0	2	1	1	1	1	3	0	1	0	0
1935	1	0	1330	0	0	110	0	0	0	4	0	2	1	1	0	1	3	0	1	0	0
1936	1	0	1350	0	30	60	0	0	0	2	0	2	1	0	1	1	3	1	0	0	0
1937	1	0	1289	0	0	151	0	0	0	2	0	2	1	0	1	1	3	1	0	0	0
1938	1	0	1335	0	45	60	0	0	0	2	0	2	1	1	0	1	2	1	0	0	0
1939	1	0	1289	0	0	151	0	0	0	2	0	2	1	1	0	1	2	1	0	0	0
1940	1	0	1380	0	0	60	0	0	0	2	0	2	1	1	0	1	2	1	0	0	0
1941	1	0	1380	0	0	60	0	0	0	2	0	2	1	1	0	1	2	1	0	0	0
1942	1	0	1275	0	105	60	0	0	0	2	0	2	1	1	1	1	4	1	0	0	0
1943	1	0	1380	0	0	60	0	0	0	2	0	2	1	1	1	1	4	1	0	0	0
1944	1	0	1290	0	100	0	50	0	0	5	1	2	1	1	1	1	3	1	1	0	0
1945	1	0	1350	0	0	0	90	0	0	5	1	2	1	1	1	1	3	1	1	0	0
1946	1	0	1320	0	0	120	0	0	0	5	1	2	1	1	0	1	3	1	1	0	0
1947	1	0	1345	0	0	85	10	0	0	3	0	2	1	1	1	1	3	1	0	0	0
1948	1	0	1430	0	0	0	10	0	0	3	0	2	1	1	1	1	3	1	0	0	0
1949	1	0	1355	0	0	85	0	0	0	3	0	2	1	1	0	1	2	1	0	0	0
1950	1	0	1290	0	40	110	0	0	0	2	0	2	1	0	1	1	2	0	0	0	0
1951	1	0	1330	0	0	110	0	0	0	2	0	2	1	0	1	1	2	0	0	0	0
1952	1	0	1310	0	0	130	0	0	0	2	0	2	1	0	0	1	2	0	0	0	0
1953	1	0	1190	0	110	140	0	0	0	2	0	2	1	1	0	1	2	1	0	0	0
1954	1	0	1300	0	0	140	0	0	0	2	0	2	1	1	0	1	2	1	0	0	0
1955	1	0	1330	0	0	110	0	0	0	2	0	2	1	1	1	1	2	1	0	0	0
1956	1	0	1290	0	50	100	0	0	0	2	0	2	1	1	0	1	3	1	0	0	0
1957	1	0	1340	0	0	100	0	0	0	2	0	2	1	1	0	1	3	1	0	0	0
1958	1	0	1390	0	50	0	0	0	0	2	0	2	1	1	1	1	3	1	0	0	0
1959	1	0	1255	0	105	50	30	0	0	2	0	2	1	1	1	1	3	1	0	0	0
1960	1	0	1390	0	0	50	0	0	0	2	0	2	1	1	1	1	3	1	0	0	0
1961	1	0	1410	0	0	0	30	0	0	2	0	2	1	1	1	1	3	1	0	0	0
1962	1	0	1220	0	110	110	0	0	0	2	0	2	1	1	0	1	2	1	0	0	0
1963	1	0	1330	0	0	110	0	0	0	2	0	2	1	1	0	1	2	1	0	0	0
1964	1	0	1260	0	50	130	0	0	0	2	0	2	1	1	0	1	2	1	0	0	0
1965	1	0	1310	0	0	130	0	0	0	2	0	2	1	1	0	1	2	1	0	0	0
1966	1	0	1260	0	50	130	0	0	0	2	0	2	1	1	1	1	2	1	0	0	0
1967	1	0	1310	0	0	130	0	0	0	2	0	2	1	1	1	1	2	1	0	0	0
1968	1	0	1265	0	45	130	0	0	0	2	0	2	1	0	1	1	1	0	0	0	0
1969	1	0	1310	0	0	130	0	0	0	2	0	2	1	0	1	1	1	0	0	0	0
1970	1	0	1270	0	70	100	0	0	0	2	0	2	1	1	0	0	2	0	0	0	0
1971	1	0	1340	0	0	100	0	0	0	2	0	2	1	1	0	0	2	0	0	0	0
1972	1	0	1330	0	0	110	0	0	0	2	0	2	1	1	1	1	1	1	1	0	0
1973	1	0	870	0	0	0	0	0	570	2	0	2	1	1	0	1	2	1	1	0	0
1974	1	0	1320	0	0	120	0	0	0	2	0	2	1	1	0	0	3	1	1	0	0
1975	1	0	1322	0	0	118	0	0	0	2	0	2	1	0	1	0	3	1	1	0	0
1976	1	0	1270	0	50	120	0	0	0	2	0	2	1	1	1	1	3	0	0	0	0
1977	1	0	1300	0	0	140	0	0	0	2	0	2	1	1	1	1	3	0	0	0	0
1978	1	0	1320	0	0	120	0	0	0	2	0	2	1	1	1	1	3	0	0	0	0
1979	1	0	1323	0	0	117	0	0	0	2	0	2	1	1	0	1	3	0	0	0	0
1980	1	0	1323	0	0	117	0	0	0	2	0	2	1	1	0	1	3	0	0	0	0
1981	1	0	1390	0	50	0	0	0	0	2	0	2	1	1	1	1	3	1	0	0	0
1982	1	0	1390	0	50	0	0	0	0	2	0	2	1	1	0	1	3	1	0	0	0
1983	1	0	1330	0	40	70	0	0	0	2	0	2	1	1	0	1	1	0	0	1	0
1984	1	0	1370	0	0	70	0	0	0	2	0	2	1	1	0	1	1	0	0	1	0
1985	1	0	1210	0	0	230	0	0	0	2	0	2	1	1	1	1	2	0	0	1	0
1986	1	0	1330	0	0	110	0	0	0	2	0	2	1	1	1	1	2	0	0	0	0
1987	1	0	1370	0	70	0	0	0	0	2	0	2	1	1	0	1	1	0	0	0	0
1988	1	0	965	475	0	0	0	0	0	2	0	2	1	1	1	1	2	1	0	0	0
1989	1	0	1005	435	0	0	0	0	0	2	0	2	1	1	0	1	2	1	0	0	0
1990	1	0	870	570	0	0	0	0	0	2	1	3	1	1	1	1	3	0	0	0	0
1991	1	0	1400	0	40	0	0	0	0	2	1	3	1	1	0	1	2	0	0	0	0
1992	1	0	1340	0	0	100	0	0	0	4	1	2	1	1	1	1	3	1	0	0	0
1993	1	0	1340	0	0	100	0	0	0	4	1	2	1	1	0	1	3	1	0	0	0
1994	1	0	1253	187	0	0	0	0	0	3	1	2	1	1	1	1	3	0	0	0	1
1995	1	0	1435	0	0	0	5	0	0	3	1	2	1	1	0	1	2	0	0	0	1
1996	1	0	1410	0	30	0	0	0	0	4	1	5	1	1	1	1	3	1	0	0	0
1997	1	0	1410	0	30	0	0	0	0	4	1	5	1	1	0	1	3	1	0	0	0
1998	1	0	1360	0	80	0	0	0	0	2	1	2	1	0	1	1	3	0	0	0	0
1999	1	0	1390	0	50	0	0	0	0	2	1	2	1	1	0	1	2	0	0	0	0
[truncated: 10,494 more rows]
